# Supplementary material for: Design of novel granulopoietic proteins by topological rescaffolding
Source: PLoS Biol. 2020 Dec 22;18(12):e3000919. doi: 10.1371/journal.pbio.3000919 (PMC7755208; doi:10.1371/journal.pbio.3000919)
Supplement: S1 Data — (XLSX) [file pbio.3000919.s018.xlsx]

## Sheet: Fig 2A
TITLE	mvn						TITLE	mvn
DATA	TYPE						DATA	TYPE
ORIGIN	JASCO						ORIGIN	JASCO
OWNER							OWNER
DATE	18/12/09						DATE	18/12/09
TIME	04:12:16						TIME	05:33:15
SPECTROMETER/DATA	SYSTEM	JASCO	Corp.,	J-810,	Rev.	1	SPECTROMETER/DATA	SYSTEM	JASCO	Corp.,	J-810,	Rev.	1
RESOLUTION							RESOLUTION
DELTAX	0.5						DELTAX	-0.5
XUNITS	Temperature	[C]					XUNITS	Temperature	[C]
YUNITS	CD[mdeg]						YUNITS	CD[mdeg]
Y2UNITS	HT[V]						Y2UNITS	HT[V]
FIRSTX	20						FIRSTX	100
LASTX	100						LASTX	20
NPOINTS	161						NPOINTS	161
FIRSTY	-162.261						FIRSTY	-50.6558
MAXY	-51.0033						MAXY	-50.344
MINY	-162.261						MINY	-82.9261
XYDATA							XYDATA
20	-162.261	385.683					100	-50.6558	388.512
20.5	-160.878	385.452					99.5	-50.344	388.695
21	-159.495	385.334					99	-50.463	388.693
21.5	-158.783	385.051					98.5	-51.7411	388.906
22	-159.133	384.851					98	-51.9785	388.907
22.5	-157.568	384.592					97.5	-51.7808	389.037
23	-155.7	384.483					97	-51.2536	389.143
23.5	-156.358	384.346					96.5	-52.7247	389.249
24	-154.777	384.188					96	-52.548	389.212
24.5	-154.743	384.061					95.5	-52.3606	389.324
25	-153.335	383.884					95	-53.458	389.347
25.5	-152.524	383.694					94.5	-54.0707	389.462
26	-152.889	383.531					94	-53.5604	389.547
26.5	-151.937	383.423					93.5	-54.2305	389.688
27	-151.639	383.302					93	-54.9684	389.851
27.5	-150.385	383.2					92.5	-55.2446	389.788
28	-149.849	383.071					92	-55.2588	389.923
28.5	-148.653	382.884					91.5	-55.7491	389.956
29	-148.825	382.804					91	-55.8098	389.985
29.5	-147.93	382.822					90.5	-56.0156	389.973
30	-147.974	382.668					90	-56.0966	390.157
30.5	-147.827	382.652					89.5	-56.1233	390.113
31	-146.991	382.616					89	-56.1325	390.104
31.5	-146.513	382.565					88.5	-56.7727	390.163
32	-146.991	382.51					88	-57.1491	390.103
32.5	-146.305	382.488					87.5	-57.2754	390.28
33	-145.878	382.432					87	-56.7067	390.277
33.5	-145.648	382.505					86.5	-58.1427	390.31
34	-144.968	382.466					86	-58.3937	390.311
34.5	-144.809	382.47					85.5	-57.9834	390.317
35	-145.269	382.481					85	-58.7008	390.313
35.5	-144.245	382.454					84.5	-58.6498	390.346
36	-143.238	382.498					84	-59.2067	390.364
36.5	-143.603	382.406					83.5	-58.7658	390.241
37	-142.853	382.572					83	-59.3628	390.328
37.5	-143.618	382.673					82.5	-58.6036	390.386
38	-143.283	382.89					82	-59.3907	390.25
38.5	-143.638	382.976					81.5	-58.8906	390.25
39	-144.58	383.297					81	-60.4924	390.309
39.5	-144.07	383.46					80.5	-60.4146	390.322
40	-143.976	383.8					80	-60.9644	390.25
40.5	-144.785	383.985					79.5	-61.3221	390.282
41	-144.428	384.057					79	-61.568	390.304
41.5	-144.106	384.262					78.5	-61.3851	390.29
42	-143.603	384.303					78	-62.3555	390.333
42.5	-142.821	384.319					77.5	-62.1348	390.388
43	-142.842	384.26					77	-62.4993	390.32
43.5	-143.111	384.226					76.5	-62.525	390.228
44	-141.89	384.149					76	-62.578	390.151
44.5	-141.964	384.17					75.5	-63.2621	390.241
45	-140.776	384.13					75	-64.0621	390.165
45.5	-141.319	384.073					74.5	-64.0117	390.233
46	-140.823	384.139					74	-64.6039	390.123
46.5	-140.443	383.904					73.5	-64.9396	390.078
47	-140.575	384					73	-64.6446	390.155
47.5	-139.214	384.092					72.5	-65.5883	390.131
48	-139.68	384.015					72	-65.9012	390.131
48.5	-139.552	384.193					71.5	-65.5144	390.176
49	-138.774	384.156					71	-65.6069	390.208
49.5	-138.449	384.27					70.5	-66.3943	390.143
50	-139.6	384.307					70	-67.7106	390.134
50.5	-137.883	384.329					69.5	-67.485	390.183
51	-138.746	384.306					69	-67.9703	390.118
51.5	-138.66	384.306					68.5	-68.0977	390.089
52	-137.447	384.323					68	-67.778	390.052
52.5	-137.088	384.327					67.5	-68.4702	390.097
53	-137.134	384.327					67	-68.3208	390.033
53.5	-136.547	384.281					66.5	-69.9694	390.038
54	-136.101	384.306					66	-68.7732	390.038
54.5	-135.455	384.306					65.5	-70.192	389.945
55	-135.606	384.35					65	-70.516	389.928
55.5	-134.991	384.401					64.5	-71.6035	389.943
56	-134.683	384.449					64	-71.3756	389.962
56.5	-134.233	384.417					63.5	-72.0443	389.939
57	-133.551	384.34					63	-70.8993	389.893
57.5	-133.629	384.348					62.5	-72.0473	389.909
58	-132.825	384.389					62	-72.7023	389.893
58.5	-132.632	384.347					61.5	-72.0022	389.853
59	-132.232	384.401					61	-72.2467	389.883
59.5	-132.141	384.428					60.5	-72.5398	389.829
60	-131.156	384.413					60	-72.7507	389.817
60.5	-130.881	384.359					59.5	-73.5057	389.833
61	-130.34	384.311					59	-74.2098	389.78
61.5	-129.269	384.398					58.5	-74.071	389.833
62	-128.746	384.383					58	-74.0273	389.886
62.5	-128.12	384.408					57.5	-75.2854	389.754
63	-126.732	384.449					57	-75.4588	389.719
63.5	-127.271	384.362					56.5	-75.5546	389.738
64	-124.967	384.393					56	-75.6361	389.764
64.5	-124.49	384.437					55.5	-75.8617	389.773
65	-122.689	384.434					55	-76.9547	389.722
65.5	-121.518	384.416					54.5	-76.7882	389.746
66	-119.742	384.481					54	-77.725	389.694
66.5	-118.924	384.531					53.5	-77.3369	389.658
67	-116.275	384.477					53	-78.2582	389.722
67.5	-113.967	384.486					52.5	-77.9723	389.658
68	-111.266	384.559					52	-77.8186	389.706
68.5	-107.533	384.612					51.5	-78.2834	389.654
69	-105.112	384.725					51	-78.8561	389.518
69.5	-100.211	384.86					50.5	-79.3561	389.523
70	-96.1874	384.927					50	-79.3498	389.615
70.5	-93.889	385.059					49.5	-80.609	389.496
71	-90.8723	385.061					49	-80.301	389.505
71.5	-86.2993	385.287					48.5	-80.7988	389.506
72	-83.6203	385.412					48	-80.8723	389.482
72.5	-81.3939	385.508					47.5	-80.2194	389.576
73	-77.1134	385.755					47	-82.297	389.687
73.5	-75.5961	385.828					46.5	-81.8585	390.24
74	-74.2993	385.87					46	-82.3844	391.356
74.5	-71.5494	386.011					45.5	-82.026	392.856
75	-70.9388	386.057					45	-82.9261	394.496
75.5	-69.09	386.188					44.5	-81.3121	396.1
76	-68.7332	386.237					44	-81.3672	397.791
76.5	-67.2427	386.306					43.5	-80.7607	399.108
77	-66.5083	386.392					43	-81.0586	400.47
77.5	-65.2859	386.357					42.5	-82.2602	401.488
78	-65.431	386.502					42	-81.4555	402.47
78.5	-64.5496	386.474					41.5	-80.11	403.299
79	-63.2657	386.525					41	-79.5055	403.996
79.5	-62.3107	386.568					40.5	-79.3124	404.607
80	-62.6578	386.602					40	-79.502	405.154
80.5	-62.0698	386.661					39.5	-79.0985	405.578
81	-62.1717	386.645					39	-78.3241	405.885
81.5	-60.9377	386.75					38.5	-78.9125	406.134
82	-60.7991	386.769					38	-77.8939	406.376
82.5	-60.3667	386.865					37.5	-76.9272	406.52
83	-60.5623	386.839					37	-77.8964	406.632
83.5	-60.735	386.866					36.5	-77.3444	406.663
84	-59.6561	386.871					36	-75.3219	406.794
84.5	-59.798	386.971					35.5	-76.8143	406.655
85	-59.1967	386.969					35	-75.3295	406.732
85.5	-58.8016	386.949					34.5	-75.4902	406.747
86	-59.7759	387.006					34	-74.6009	406.65
86.5	-58.9337	387.022					33.5	-75.6412	406.607
87	-58.2087	387.061					33	-73.6007	406.614
87.5	-58.3889	387.077					32.5	-74.5006	406.595
88	-56.9335	387.066					32	-74.2295	406.412
88.5	-58.4016	387.099					31.5	-73.7538	406.302
89	-57.262	387.186					31	-72.9802	406.19
89.5	-56.646	387.085					30.5	-73.5989	406.084
90	-56.1522	387.24					30	-73.4617	405.968
90.5	-56.4166	387.239					29.5	-72.9323	405.83
91	-56.3202	387.206					29	-72.0597	405.789
91.5	-56.2136	387.355					28.5	-72.8971	405.598
92	-56.017	387.307					28	-72.1355	405.516
92.5	-54.7998	387.359					27.5	-71.3474	405.281
93	-54.6326	387.432					27	-71.0318	405.202
93.5	-55.0612	387.441					26.5	-71.7487	405.059
94	-54.1588	387.491					26	-71.0579	404.95
94.5	-54.8447	387.513					25.5	-71.42	404.753
95	-53.4867	387.504					25	-70.4272	404.578
95.5	-53.6309	387.665					24.5	-70.4872	404.352
96	-53.3844	387.709					24	-69.6508	404.266
96.5	-54.1208	387.794					23.5	-70.1137	404.018
97	-52.168	387.848					23	-70.2769	403.783
97.5	-51.6681	387.943					22.5	-69.8834	403.597
98	-51.9209	388.061					22	-70.2173	403.409
98.5	-52.9492	388.131					21.5	-69.34	403.18
99	-52.9189	388.139					21	-68.9387	402.964
99.5	-51.8444	388.329					20.5	-70.4674	402.827
100	-51.0033	388.405					20	-68.999	402.572

## Sheet: Fig 2A`
TITLE	mvn
DATA	TYPE
ORIGIN	JASCO
OWNER
DATE	18/12/09
TIME	02:44:20
SPECTROMETER/DATA	SYSTEM	JASCO	Corp.,	J-810,	Rev.	1
RESOLUTION
DELTAX	-0.1
XUNITS	NANOMETERS
YUNITS	CD[mdeg]
Y2UNITS	HT[V]
FIRSTX	240
LASTX	195
NPOINTS	451
FIRSTY	-10.2025
MAXY	77.2766
MINY	-164.865
XYDATA
240	-10.2025	295.323
239.9	-10.4723	295.548
239.8	-10.7488	295.788
239.7	-11.0548	296.033
239.6	-11.3682	296.28
239.5	-11.689	296.53
239.4	-12.0208	296.783
239.3	-12.3586	297.037
239.2	-12.6996	297.293
239.1	-13.052	297.55
239	-13.4144	297.811
238.9	-13.7839	298.075
238.8	-14.1813	298.339
238.7	-14.5784	298.607
238.6	-14.9839	298.88
238.5	-15.4011	299.155
238.4	-15.843	299.431
238.3	-16.2848	299.706
238.2	-16.7207	299.982
238.1	-17.1751	300.26
238	-17.614	300.544
237.9	-18.0721	300.832
237.8	-18.5391	301.124
237.7	-19.0074	301.417
237.6	-19.4799	301.712
237.5	-19.98	302.008
237.4	-20.499	302.309
237.3	-21.029	302.615
237.2	-21.5571	302.925
237.1	-22.0784	303.24
237	-22.6162	303.553
236.9	-23.1545	303.868
236.8	-23.7036	304.189
236.7	-24.258	304.514
236.6	-24.8377	304.844
236.5	-25.4371	305.178
236.4	-26.0555	305.515
236.3	-26.6826	305.858
236.2	-27.3141	306.202
236.1	-27.9578	306.549
236	-28.6188	306.899
235.9	-29.2962	307.254
235.8	-29.9784	307.615
235.7	-30.673	307.973
235.6	-31.3787	308.338
235.5	-32.0985	308.708
235.4	-32.8269	309.083
235.3	-33.5478	309.461
235.2	-34.2906	309.841
235.1	-35.0473	310.224
235	-35.8262	310.607
234.9	-36.6123	310.994
234.8	-37.3967	311.388
234.7	-38.1923	311.783
234.6	-39.0094	312.177
234.5	-39.8379	312.575
234.4	-40.6808	312.978
234.3	-41.5261	313.384
234.2	-42.3744	313.793
234.1	-43.2117	314.208
234	-44.0659	314.629
233.9	-44.9298	315.051
233.8	-45.8057	315.475
233.7	-46.7072	315.903
233.6	-47.6463	316.337
233.5	-48.593	316.775
233.4	-49.5473	317.22
233.3	-50.4984	317.67
233.2	-51.4747	318.124
233.1	-52.447	318.581
233	-53.441	319.04
232.9	-54.4362	319.503
232.8	-55.4436	319.97
232.7	-56.4574	320.443
232.6	-57.4827	320.916
232.5	-58.5205	321.393
232.4	-59.5915	321.869
232.3	-60.6862	322.352
232.2	-61.7963	322.837
232.1	-62.9033	323.326
232	-63.9981	323.819
231.9	-65.0988	324.315
231.8	-66.1876	324.814
231.7	-67.2938	325.312
231.6	-68.4131	325.818
231.5	-69.5335	326.324
231.4	-70.6648	326.833
231.3	-71.791	327.349
231.2	-72.9306	327.863
231.1	-74.0771	328.382
231	-75.237	328.903
230.9	-76.4008	329.432
230.8	-77.5909	329.965
230.7	-78.769	330.503
230.6	-79.9295	331.04
230.5	-81.1231	331.582
230.4	-82.3309	332.124
230.3	-83.5164	332.666
230.2	-84.7106	333.212
230.1	-85.9249	333.757
230	-87.1209	334.307
229.9	-88.3303	334.854
229.8	-89.5407	335.404
229.7	-90.767	335.956
229.6	-91.9934	336.505
229.5	-93.2315	337.057
229.4	-94.4564	337.613
229.3	-95.7039	338.168
229.2	-96.9412	338.722
229.1	-98.1837	339.281
229	-99.4594	339.84
228.9	-100.731	340.4
228.8	-101.965	340.966
228.7	-103.197	341.538
228.6	-104.427	342.115
228.5	-105.641	342.693
228.4	-106.847	343.277
228.3	-108.048	343.863
228.2	-109.245	344.453
228.1	-110.427	345.05
228	-111.599	345.65
227.9	-112.781	346.256
227.8	-113.967	346.865
227.7	-115.126	347.474
227.6	-116.244	348.087
227.5	-117.364	348.701
227.4	-118.443	349.314
227.3	-119.509	349.929
227.2	-120.591	350.548
227.1	-121.687	351.161
227	-122.79	351.775
226.9	-123.884	352.391
226.8	-124.973	353.007
226.7	-126.029	353.623
226.6	-127.085	354.241
226.5	-128.09	354.857
226.4	-129.089	355.47
226.3	-130.092	356.085
226.2	-131.087	356.701
226.1	-132.043	357.32
226	-132.984	357.938
225.9	-133.902	358.557
225.8	-134.819	359.18
225.7	-135.724	359.806
225.6	-136.619	360.434
225.5	-137.469	361.065
225.4	-138.283	361.694
225.3	-139.089	362.324
225.2	-139.909	362.954
225.1	-140.715	363.585
225	-141.49	364.22
224.9	-142.268	364.855
224.8	-143.079	365.494
224.7	-143.863	366.137
224.6	-144.599	366.781
224.5	-145.318	367.424
224.4	-146.064	368.067
224.3	-146.78	368.713
224.2	-147.506	369.362
224.1	-148.217	370.016
224	-148.879	370.669
223.9	-149.507	371.322
223.8	-150.124	371.979
223.7	-150.705	372.64
223.6	-151.276	373.304
223.5	-151.796	373.968
223.4	-152.338	374.637
223.3	-152.855	375.306
223.2	-153.311	375.976
223.1	-153.72	376.646
223	-154.123	377.316
222.9	-154.505	377.989
222.8	-154.883	378.667
222.7	-155.289	379.347
222.6	-155.677	380.03
222.5	-156.01	380.711
222.4	-156.34	381.391
222.3	-156.699	382.073
222.2	-157.026	382.761
222.1	-157.345	383.452
222	-157.652	384.149
221.9	-157.926	384.848
221.8	-158.185	385.549
221.7	-158.417	386.25
221.6	-158.626	386.955
221.5	-158.868	387.663
221.4	-159.092	388.37
221.3	-159.293	389.083
221.2	-159.468	389.799
221.1	-159.584	390.514
221	-159.66	391.233
220.9	-159.728	391.957
220.8	-159.8	392.687
220.7	-159.842	393.42
220.6	-159.849	394.158
220.5	-159.85	394.896
220.4	-159.86	395.64
220.3	-159.876	396.387
220.2	-159.874	397.139
220.1	-159.836	397.901
220	-159.798	398.667
219.9	-159.746	399.443
219.8	-159.66	400.225
219.7	-159.561	401.012
219.6	-159.499	401.805
219.5	-159.419	402.6
219.4	-159.294	403.405
219.3	-159.187	404.216
219.2	-159.101	405.032
219.1	-158.973	405.85
219	-158.857	406.675
218.9	-158.742	407.502
218.8	-158.596	408.335
218.7	-158.428	409.173
218.6	-158.271	410.015
218.5	-158.126	410.859
218.4	-157.974	411.706
218.3	-157.785	412.557
218.2	-157.605	413.407
218.1	-157.441	414.263
218	-157.226	415.123
217.9	-156.983	415.985
217.8	-156.806	416.85
217.7	-156.629	417.716
217.6	-156.441	418.585
217.5	-156.209	419.453
217.4	-155.983	420.324
217.3	-155.735	421.197
217.2	-155.449	422.069
217.1	-155.127	422.94
217	-154.761	423.81
216.9	-154.432	424.684
216.8	-154.139	425.558
216.7	-153.83	426.431
216.6	-153.56	427.302
216.5	-153.255	428.174
216.4	-152.944	429.047
216.3	-152.661	429.923
216.2	-152.391	430.797
216.1	-152.111	431.672
216	-151.839	432.551
215.9	-151.553	433.433
215.8	-151.283	434.319
215.7	-151.02	435.21
215.6	-150.76	436.11
215.5	-150.544	437.018
215.4	-150.377	437.932
215.3	-150.188	438.852
215.2	-149.96	439.775
215.1	-149.758	440.705
215	-149.563	441.645
214.9	-149.395	442.594
214.8	-149.269	443.554
214.7	-149.129	444.525
214.6	-148.925	445.506
214.5	-148.742	446.502
214.4	-148.519	447.507
214.3	-148.337	448.522
214.2	-148.132	449.547
214.1	-147.892	450.58
214	-147.605	451.624
213.9	-147.387	452.675
213.8	-147.203	453.739
213.7	-147.105	454.812
213.6	-147.069	455.894
213.5	-147.035	456.995
213.4	-146.952	458.112
213.3	-146.92	459.239
213.2	-146.768	460.375
213.1	-146.576	461.522
213	-146.574	462.676
212.9	-146.53	463.842
212.8	-146.46	465.024
212.7	-146.415	466.218
212.6	-146.298	467.425
212.5	-146.336	468.643
212.4	-146.471	469.872
212.3	-146.626	471.118
212.2	-146.747	472.384
212.1	-146.824	473.668
212	-146.867	474.979
211.9	-146.964	476.307
211.8	-146.995	477.644
211.7	-147.082	478.994
211.6	-147.257	480.365
211.5	-147.546	481.76
211.4	-147.851	483.18
211.3	-148.041	484.63
211.2	-148.323	486.103
211.1	-148.631	487.591
211	-148.949	489.105
210.9	-149.273	490.651
210.8	-149.569	492.224
210.7	-149.968	493.825
210.6	-150.417	495.451
210.5	-150.882	497.096
210.4	-151.338	498.759
210.3	-151.737	500.442
210.2	-152.208	502.152
210.1	-152.89	503.895
210	-153.511	505.668
209.9	-154.05	507.47
209.8	-154.495	509.295
209.7	-155.014	511.144
209.6	-155.593	513.018
209.5	-156.178	514.915
209.4	-156.686	516.841
209.3	-157.278	518.795
209.2	-157.935	520.773
209.1	-158.591	522.781
209	-159.087	524.813
208.9	-159.604	526.872
208.8	-160.152	528.962
208.7	-160.685	531.083
208.6	-161.102	533.231
208.5	-161.31	535.406
208.4	-161.451	537.611
208.3	-161.717	539.837
208.2	-162.022	542.092
208.1	-162.531	544.372
208	-162.908	546.675
207.9	-163.23	549.003
207.8	-163.605	551.361
207.7	-163.958	553.743
207.6	-164.15	556.146
207.5	-164.296	558.567
207.4	-164.485	561.014
207.3	-164.607	563.489
207.2	-164.771	565.983
207.1	-164.852	568.496
207	-164.784	571.03
206.9	-164.8	573.585
206.8	-164.801	576.159
206.7	-164.865	578.751
206.6	-164.825	581.357
206.5	-164.545	583.974
206.4	-164	586.609
206.3	-163.709	589.263
206.2	-163.252	591.938
206.1	-162.712	594.629
206	-162.221	597.335
205.9	-161.753	600.048
205.8	-161.107	602.769
205.7	-160.189	605.492
205.6	-159.402	608.227
205.5	-158.572	610.981
205.4	-157.542	613.741
205.3	-156.503	616.506
205.2	-155.097	619.288
205.1	-153.428	622.076
205	-151.725	624.866
204.9	-150.315	627.666
204.8	-149.025	630.477
204.7	-147.671	633.299
204.6	-145.592	636.134
204.5	-143.199	638.973
204.4	-140.674	641.813
204.3	-138.065	644.654
204.2	-135.735	647.509
204.1	-134.08	650.381
204	-132.131	653.268
203.9	-129.9	656.154
203.8	-127.433	659.047
203.7	-124.908	661.956
203.6	-122.214	664.891
203.5	-119.758	667.827
203.4	-117.148	670.786
203.3	-114.247	673.766
203.2	-111.354	676.747
203.1	-108.493	679.735
203	-105.53	682.737
202.9	-102.693	685.734
202.8	-100.534	688.721
202.7	-97.543	691.726
202.6	-93.9939	694.743
202.5	-89.706	697.758
202.4	-84.9193	700.751
202.3	-81.0547	703.74
202.2	-77.6996	706.729
202.1	-73.7116	709.714
202	-69.7716	712.678
201.9	-66.5884	715.61
201.8	-64.0582	718.521
201.7	-62.0082	721.399
201.6	-59.7667	724.249
201.5	-56.8362	727.089
201.4	-51.0983	729.904
201.3	-45.0684	732.671
201.2	-38.6779	735.413
201.1	-32.6145	738.127
201	-28.068	740.786
200.9	-26.2391	743.387
200.8	-23.1654	745.947
200.7	-21.9079	748.463
200.6	-18.0628	750.921
200.5	-13.7993	753.317
200.4	-12.4408	755.64
200.3	-9.22946	757.904
200.2	-7.15613	760.097
200.1	-3.73427	761.059
200	-0.825163	759.464
199.9	-0.0855853	758.891
199.8	-0.652337	758.231
199.7	-3.22811	759.187
199.6	-5.20577	760.068
199.5	-6.36525	760.434
199.4	-8.49274	769.821
199.3	-10.9325	783.18
199.2	-8.88807	796.917
199.1	-4.48049	810.696
199	1.71588	824.419
198.9	6.57005	838.059
198.8	11.9079	851.579
198.7	19.2393	864.327
198.6	23.3976	873.627
198.5	29.6697	887.095
198.4	35.844	903.786
198.3	42.1089	920.657
198.2	49.8831	937.345
198.1	56.3972	953.261
198	61.4713	966.885
197.9	65.1752	982.206
197.8	66.3469	994.441
197.7	70.6545	997.956
197.6	76.016	999.37
197.5	77.2766	1000.48
197.4	74.9184	1001.46
197.3	71.3366	1002.39
197.2	66.3603	1003.3
197.1	63.4259	1004.24
197	60.0363	1007.17
196.9	58.4693	1011.04
196.8	54.9269	1011.2
196.7	52.3331	1011.19
196.6	50.0008	1011.18
196.5	47.5427	1011.17
196.4	43.3329	1011.15
196.3	39.3446	1011.97
196.2	36.0592	1011.98
196.1	34.0274	1011.97
196	30.2557	1011.96
195.9	25.1432	1011.94
195.8	20.9541	1011.92
195.7	18.2118	1011.91
195.6	17.9416	1011.91
195.5	16.7732	1011.91
195.4	14.4012	1011.9
195.3	13.1786	1011.89
195.2	11.4275	1011.89
195.1	8.79652	1011.88
195	4.68954	1011.86

## Sheet: Fig 2B
TITLE	disohair2						TITLE	disohair2
DATA	TYPE						DATA	TYPE
ORIGIN	JASCO						ORIGIN	JASCO
OWNER							OWNER
DATE	18/12/09						DATE	18/12/09
TIME	00:44:00						TIME	02:05:33
SPECTROMETER/DATA	SYSTEM	JASCO	Corp.,	J-810,	Rev.	1	SPECTROMETER/DATA	SYSTEM	JASCO	Corp.,	J-810,	Rev.	1
RESOLUTION							RESOLUTION
DELTAX	0.5						DELTAX	-0.5
XUNITS	Temperature	[C]					XUNITS	Temperature	[C]
YUNITS	CD[mdeg]						YUNITS	CD[mdeg]
Y2UNITS	HT[V]						Y2UNITS	HT[V]
FIRSTX	20						FIRSTX	100
LASTX	100						LASTX	20
NPOINTS	161						NPOINTS	161
FIRSTY	-138.664						FIRSTY	-81.3816
MAXY	-82.8288						MAXY	-81.3816
MINY	-138.81						MINY	-125.211
XYDATA							XYDATA
20	-138.664	367.596					100	-81.3816	371.269
20.5	-138.734	367.706					99.5	-82.9894	371.194
21	-138.81	367.619					99	-83.13	371.419
21.5	-138.199	367.543					98.5	-83.5254	371.4
22	-136.804	367.387					98	-84.7491	371.36
22.5	-137.161	367.347					97.5	-85.6627	371.567
23	-136.108	367.177					97	-86.6458	371.561
23.5	-134.664	367.131					96.5	-88.1333	371.532
24	-135.529	367.074					96	-88.8277	371.631
24.5	-133.787	366.83					95.5	-89.0668	371.796
25	-133.624	366.766					95	-90.4076	371.763
25.5	-133.231	366.662					94.5	-90.8754	371.721
26	-132.551	366.528					94	-91.745	371.814
26.5	-131.668	366.443					93.5	-91.6111	371.657
27	-131.045	366.361					93	-91.8945	371.816
27.5	-130.394	366.266					92.5	-93.5973	371.751
28	-130.438	366.311					92	-94.1606	371.836
28.5	-129.989	366.235					91.5	-94.1074	371.901
29	-130.291	366.283					91	-94.2196	371.864
29.5	-130.095	366.305					90.5	-94.1768	371.924
30	-130.789	366.441					90	-95.0724	371.893
30.5	-130.753	366.482					89.5	-96.0245	371.858
31	-130.427	366.567					89	-95.9918	371.957
31.5	-130.257	366.598					88.5	-96.037	371.906
32	-129.04	366.614					88	-96.101	371.87
32.5	-129.356	366.563					87.5	-96.7445	371.86
33	-129.116	366.57					87	-96.6096	371.918
33.5	-128.786	366.591					86.5	-96.8497	371.957
34	-127.845	366.591					86	-96.8008	371.878
34.5	-128.093	366.44					85.5	-97.6238	371.915
35	-127.642	366.476					85	-97.8988	371.929
35.5	-127.642	366.533					84.5	-98.1125	371.928
36	-128.05	366.588					84	-98.3279	371.951
36.5	-126.902	366.535					83.5	-98.7666	371.881
37	-127.135	366.634					83	-98.2084	371.895
37.5	-127.034	366.609					82.5	-98.7154	371.838
38	-126.918	366.618					82	-99.4205	371.871
38.5	-126.42	366.698					81.5	-99.0041	371.903
39	-126.932	366.635					81	-99.5698	371.852
39.5	-126.423	366.634					80.5	-99.4659	371.847
40	-126.586	366.792					80	-100.356	371.822
40.5	-126.798	366.945					79.5	-99.6127	371.805
41	-126.504	367.131					79	-100.649	371.898
41.5	-126.438	367.146					78.5	-100.426	371.803
42	-126.007	367.227					78	-100.861	371.805
42.5	-125.615	367.182					77.5	-101.27	371.684
43	-125.834	367.234					77	-101.257	371.746
43.5	-125.236	367.197					76.5	-100.801	371.738
44	-126.176	367.248					76	-101.291	371.702
44.5	-125.148	367.183					75.5	-100.879	371.68
45	-124.648	367.204					75	-101.822	371.742
45.5	-125.15	367.255					74.5	-102.273	371.721
46	-124.657	367.193					74	-102.389	371.647
46.5	-124.087	367.103					73.5	-102.456	371.601
47	-124.362	367.117					73	-103.434	371.624
47.5	-123.452	367.152					72.5	-102.284	371.592
48	-123.632	367.163					72	-102.965	371.617
48.5	-123.27	367.297					71.5	-102.874	371.625
49	-122.912	367.276					71	-103.074	371.591
49.5	-122.351	367.204					70.5	-103.756	371.498
50	-123.168	367.297					70	-104.001	371.603
50.5	-122.67	367.345					69.5	-103.861	371.511
51	-121.949	367.353					69	-104.456	371.511
51.5	-122.751	367.319					68.5	-104.018	371.491
52	-121.483	367.379					68	-103.709	371.517
52.5	-121.077	367.374					67.5	-104.419	371.431
53	-120.808	367.387					67	-104.946	371.397
53.5	-120.905	367.341					66.5	-104.461	371.401
54	-120.936	367.47					66	-104.855	371.437
54.5	-121.096	367.532					65.5	-105.238	371.351
55	-120.396	367.457					65	-105.385	371.327
55.5	-120.091	367.485					64.5	-106.162	371.332
56	-119.619	367.486					64	-105.684	371.317
56.5	-119.569	367.469					63.5	-106.201	371.304
57	-119.086	367.49					63	-106.398	371.35
57.5	-118.929	367.645					62.5	-106.888	371.326
58	-118.69	367.607					62	-105.92	371.281
58.5	-118.454	367.64					61.5	-107.154	371.268
59	-117.581	367.658					61	-106.665	371.243
59.5	-118.414	367.706					60.5	-107.261	371.143
60	-117.693	367.723					60	-107.451	371.285
60.5	-117.029	367.695					59.5	-107.526	371.226
61	-116.378	367.813					59	-107.658	371.205
61.5	-116.696	367.762					58.5	-108.396	371.171
62	-115.909	367.744					58	-108.214	371.063
62.5	-115.377	367.742					57.5	-108.495	371.167
63	-115.138	367.796					57	-108.102	371.187
63.5	-114.808	367.859					56.5	-108.906	371.113
64	-113.184	367.894					56	-109.588	371.123
64.5	-113.492	367.911					55.5	-108.951	371.139
65	-113.418	367.937					55	-109.91	371.1
65.5	-112.534	368.029					54.5	-109.606	371.08
66	-111.83	368.023					54	-109.471	371.076
66.5	-111.257	367.934					53.5	-110.348	371.107
67	-110.883	368.055					53	-110.545	371.017
67.5	-110.786	368.143					52.5	-110.544	371.032
68	-110.236	368.022					52	-110.361	371.01
68.5	-109.814	368.131					51.5	-110.663	371.036
69	-109.062	368.174					51	-110.673	370.923
69.5	-108.671	368.171					50.5	-111.305	370.967
70	-108.045	368.17					50	-111.317	370.925
70.5	-107.338	368.254					49.5	-111.483	370.891
71	-107.657	368.4					49	-111.302	370.915
71.5	-106.313	368.298					48.5	-111.322	370.893
72	-106.236	368.378					48	-111.894	370.874
72.5	-104.555	368.38					47.5	-112.847	370.88
73	-104.858	368.342					47	-112.323	370.851
73.5	-104.505	368.44					46.5	-113.209	370.807
74	-103.486	368.371					46	-112.957	370.814
74.5	-102.851	368.392					45.5	-112.639	370.736
75	-102.584	368.493					45	-112.764	370.741
75.5	-101.318	368.548					44.5	-113.778	370.626
76	-101.162	368.551					44	-113.238	370.634
76.5	-100.475	368.621					43.5	-114.4	370.542
77	-100.61	368.622					43	-113.904	370.609
77.5	-99.5081	368.536					42.5	-114.262	370.571
78	-99.3035	368.704					42	-113.977	370.481
78.5	-98.5769	368.681					41.5	-114.698	370.408
79	-98.8096	368.666					41	-113.58	370.403
79.5	-95.4787	369.448					40.5	-114.123	370.436
80	-98.7645	369.034					40	-115.14	370.32
80.5	-97.8862	368.879					39.5	-115.698	370.378
81	-97.3983	368.99					39	-115.446	370.334
81.5	-97.324	368.911					38.5	-115.008	370.309
82	-98.0898	369.108					38	-115.8	370.285
82.5	-97.7356	369.4					37.5	-115.448	370.267
83	-97.8674	369.396					37	-116.377	370.224
83.5	-97.7794	369.586					36.5	-116.184	370.242
84	-97.8695	369.39					36	-116.83	370.092
84.5	-97.43	369.677					35.5	-115.864	370.147
85	-97.1055	369.563					35	-117.187	370.086
85.5	-97.5071	369.608					34.5	-116.572	370.06
86	-96.8457	369.917					34	-117.462	370.033
86.5	-97.366	369.777					33.5	-117.145	369.99
87	-97.1961	370.017					33	-117.941	369.901
87.5	-96.8916	370.006					32.5	-117.696	369.934
88	-96.3469	370.198					32	-117.651	369.905
88.5	-97.0869	370.148					31.5	-119.127	369.87
89	-96.4493	370.15					31	-119.234	369.94
89.5	-95.5785	370.188					30.5	-118.708	369.921
90	-96.573	370.483					30	-119.151	369.848
90.5	-94.9946	370.131					29.5	-119.584	369.803
91	-95.7428	370.432					29	-119.877	369.888
91.5	-95.3299	370.426					28.5	-119.771	369.906
92	-95.586	370.617					28	-120.585	369.869
92.5	-93.9633	370.56					27.5	-120.175	369.877
93	-93.755	370.511					27	-121.105	369.776
93.5	-93.427	370.522					26.5	-121.449	369.801
94	-93.1478	370.724					26	-121.446	369.819
94.5	-93.0069	370.857					25.5	-122.726	369.8
95	-92.4629	370.727					25	-121.761	369.769
95.5	-91.3199	370.675					24.5	-122.008	369.767
96	-90.183	370.837					24	-123.021	369.804
96.5	-90.6417	370.856					23.5	-122.88	369.765
97	-90.1972	370.849					23	-123.322	369.769
97.5	-88.3009	370.881					22.5	-123.496	369.724
98	-87.2255	370.909					22	-124.289	369.67
98.5	-85.9872	371.136					21.5	-124.791	369.698
99	-86.283	371.077					21	-124.723	369.744
99.5	-84.0143	371.112					20.5	-124.726	369.715
100	-82.8288	371.139					20	-125.211	369.734

## Sheet: Fig 2B`
TITLE	disohair2
DATA	TYPE
ORIGIN	JASCO
OWNER
DATE	18/12/08
TIME	23:17:01
SPECTROMETER/DATA	SYSTEM	JASCO	Corp.,	J-810,	Rev.	1
RESOLUTION
DELTAX	-0.1
XUNITS	NANOMETERS
YUNITS	CD[mdeg]
Y2UNITS	HT[V]
FIRSTX	240
LASTX	195
NPOINTS	451
FIRSTY	-8.81367
MAXY	79.8541
MINY	-141.768
XYDATA
240	-8.81367	293.074
239.9	-9.06627	293.257
239.8	-9.34087	293.456
239.7	-9.60238	293.659
239.6	-9.86371	293.864
239.5	-10.1349	294.072
239.4	-10.4335	294.284
239.3	-10.7366	294.501
239.2	-11.0519	294.719
239.1	-11.3742	294.941
239	-11.6936	295.164
238.9	-12.0348	295.385
238.8	-12.3837	295.609
238.7	-12.7531	295.835
238.6	-13.122	296.063
238.5	-13.4928	296.293
238.4	-13.8735	296.524
238.3	-14.2438	296.757
238.2	-14.6187	296.991
238.1	-15.0112	297.229
238	-15.4277	297.472
237.9	-15.8614	297.715
237.8	-16.3252	297.956
237.7	-16.7874	298.196
237.6	-17.2571	298.439
237.5	-17.7239	298.683
237.4	-18.1738	298.929
237.3	-18.6199	299.181
237.2	-19.0685	299.436
237.1	-19.5177	299.69
237	-19.9811	299.942
236.9	-20.4664	300.198
236.8	-20.9704	300.461
236.7	-21.4963	300.73
236.6	-22.0246	301.001
236.5	-22.5496	301.272
236.4	-23.0992	301.544
236.3	-23.6653	301.818
236.2	-24.2341	302.098
236.1	-24.797	302.381
236	-25.3751	302.667
235.9	-25.9611	302.953
235.8	-26.5572	303.242
235.7	-27.1864	303.533
235.6	-27.8373	303.823
235.5	-28.4962	304.116
235.4	-29.1811	304.414
235.3	-29.8826	304.716
235.2	-30.5834	305.017
235.1	-31.2837	305.32
235	-31.9679	305.623
234.9	-32.6823	305.929
234.8	-33.4244	306.24
234.7	-34.1557	306.554
234.6	-34.8871	306.871
234.5	-35.6383	307.191
234.4	-36.4106	307.512
234.3	-37.1863	307.838
234.2	-37.9641	308.168
234.1	-38.7539	308.499
234	-39.5667	308.834
233.9	-40.3931	309.174
233.8	-41.2566	309.515
233.7	-42.1011	309.855
233.6	-42.9502	310.199
233.5	-43.8054	310.546
233.4	-44.6871	310.893
233.3	-45.5868	311.246
233.2	-46.4829	311.603
233.1	-47.3901	311.963
233	-48.3118	312.321
232.9	-49.2362	312.683
232.8	-50.1643	313.047
232.7	-51.0927	313.416
232.6	-52.0421	313.786
232.5	-52.9962	314.16
232.4	-53.9604	314.538
232.3	-54.9225	314.92
232.2	-55.856	315.304
232.1	-56.8019	315.693
232	-57.7582	316.088
231.9	-58.7292	316.484
231.8	-59.723	316.881
231.7	-60.7549	317.283
231.6	-61.7946	317.687
231.5	-62.8181	318.089
231.4	-63.8284	318.495
231.3	-64.8507	318.905
231.2	-65.8927	319.318
231.1	-66.9631	319.738
231	-68.0426	320.156
230.9	-69.1205	320.577
230.8	-70.2157	320.999
230.7	-71.3243	321.425
230.6	-72.4365	321.852
230.5	-73.5572	322.282
230.4	-74.6677	322.715
230.3	-75.782	323.15
230.2	-76.8993	323.591
230.1	-78.0239	324.034
230	-79.1221	324.479
229.9	-80.2268	324.926
229.8	-81.344	325.375
229.7	-82.4581	325.827
229.6	-83.5816	326.28
229.5	-84.6909	326.732
229.4	-85.769	327.188
229.3	-86.8562	327.648
229.2	-87.928	328.108
229.1	-88.993	328.575
229	-90.0708	329.042
228.9	-91.1621	329.512
228.8	-92.2376	329.986
228.7	-93.3189	330.463
228.6	-94.3904	330.942
228.5	-95.4219	331.425
228.4	-96.4368	331.912
228.3	-97.4572	332.397
228.2	-98.4893	332.892
228.1	-99.5267	333.394
228	-100.552	333.898
227.9	-101.553	334.405
227.8	-102.543	334.914
227.7	-103.549	335.425
227.6	-104.574	335.94
227.5	-105.604	336.457
227.4	-106.602	336.973
227.3	-107.57	337.489
227.2	-108.503	338.009
227.1	-109.442	338.527
227	-110.359	339.045
226.9	-111.258	339.564
226.8	-112.166	340.082
226.7	-113.065	340.599
226.6	-113.95	341.119
226.5	-114.807	341.637
226.4	-115.65	342.155
226.3	-116.488	342.674
226.2	-117.3	343.196
226.1	-118.099	343.718
226	-118.87	344.239
225.9	-119.634	344.762
225.8	-120.383	345.287
225.7	-121.131	345.818
225.6	-121.888	346.351
225.5	-122.662	346.883
225.4	-123.412	347.42
225.3	-124.159	347.96
225.2	-124.905	348.502
225.1	-125.603	349.048
225	-126.259	349.598
224.9	-126.895	350.148
224.8	-127.545	350.7
224.7	-128.143	351.253
224.6	-128.73	351.807
224.5	-129.334	352.362
224.4	-129.914	352.919
224.3	-130.474	353.48
224.2	-130.984	354.04
224.1	-131.487	354.605
224	-131.975	355.171
223.9	-132.432	355.738
223.8	-132.848	356.307
223.7	-133.276	356.874
223.6	-133.655	357.441
223.5	-133.985	358.012
223.4	-134.323	358.585
223.3	-134.665	359.158
223.2	-135.024	359.732
223.1	-135.369	360.307
223	-135.718	360.887
222.9	-136.067	361.47
222.8	-136.395	362.054
222.7	-136.672	362.636
222.6	-136.903	363.223
222.5	-137.134	363.814
222.4	-137.365	364.404
222.3	-137.597	364.991
222.2	-137.786	365.582
222.1	-137.966	366.174
222	-138.133	366.769
221.9	-138.32	367.362
221.8	-138.515	367.953
221.7	-138.672	368.542
221.6	-138.78	369.131
221.5	-138.88	369.721
221.4	-138.964	370.309
221.3	-139.043	370.894
221.2	-139.068	371.48
221.1	-139.099	372.07
221	-139.154	372.664
220.9	-139.217	373.255
220.8	-139.243	373.845
220.7	-139.237	374.436
220.6	-139.203	375.03
220.5	-139.196	375.622
220.4	-139.173	376.216
220.3	-139.136	376.813
220.2	-139.097	377.413
220.1	-139.024	378.019
220	-138.93	378.628
219.9	-138.825	379.24
219.8	-138.713	379.851
219.7	-138.572	380.464
219.6	-138.418	381.079
219.5	-138.283	381.694
219.4	-138.132	382.309
219.3	-137.97	382.927
219.2	-137.808	383.547
219.1	-137.632	384.17
219	-137.459	384.796
218.9	-137.256	385.421
218.8	-137.046	386.051
218.7	-136.86	386.679
218.6	-136.656	387.309
218.5	-136.435	387.941
218.4	-136.269	388.573
218.3	-136.115	389.205
218.2	-135.932	389.838
218.1	-135.758	390.477
218	-135.593	391.119
217.9	-135.412	391.762
217.8	-135.234	392.406
217.7	-135.052	393.05
217.6	-134.876	393.693
217.5	-134.699	394.334
217.4	-134.503	394.972
217.3	-134.295	395.612
217.2	-134.118	396.257
217.1	-133.935	396.902
217	-133.723	397.551
216.9	-133.512	398.2
216.8	-133.261	398.849
216.7	-132.985	399.5
216.6	-132.73	400.158
216.5	-132.485	400.818
216.4	-132.23	401.475
216.3	-131.981	402.133
216.2	-131.701	402.793
216.1	-131.449	403.46
216	-131.18	404.129
215.9	-130.888	404.799
215.8	-130.597	405.474
215.7	-130.369	406.152
215.6	-130.164	406.834
215.5	-129.935	407.518
215.4	-129.716	408.206
215.3	-129.526	408.897
215.2	-129.339	409.591
215.1	-129.162	410.289
215	-129.001	410.99
214.9	-128.879	411.691
214.8	-128.731	412.4
214.7	-128.519	413.116
214.6	-128.316	413.836
214.5	-128.201	414.559
214.4	-128.052	415.284
214.3	-127.964	416.011
214.2	-127.841	416.745
214.1	-127.705	417.484
214	-127.536	418.226
213.9	-127.412	418.973
213.8	-127.279	419.728
213.7	-127.068	420.491
213.6	-126.887	421.261
213.5	-126.737	422.041
213.4	-126.634	422.827
213.3	-126.567	423.622
213.2	-126.532	424.426
213.1	-126.535	425.238
213	-126.603	426.059
212.9	-126.652	426.889
212.8	-126.682	427.729
212.7	-126.693	428.581
212.6	-126.737	429.45
212.5	-126.816	430.331
212.4	-126.919	431.225
212.3	-126.999	432.131
212.2	-127.078	433.052
212.1	-127.2	433.982
212	-127.405	434.926
211.9	-127.579	435.884
211.8	-127.765	436.855
211.7	-127.886	437.843
211.6	-127.942	438.841
211.5	-128.022	439.856
211.4	-128.111	440.89
211.3	-128.261	441.938
211.2	-128.381	443.006
211.1	-128.56	444.091
211	-128.777	445.191
210.9	-128.984	446.302
210.8	-129.285	447.43
210.7	-129.643	448.577
210.6	-130.039	449.742
210.5	-130.468	450.924
210.4	-130.835	452.125
210.3	-131.111	453.345
210.2	-131.43	454.585
210.1	-131.795	455.847
210	-132.207	457.13
209.9	-132.587	458.432
209.8	-132.955	459.747
209.7	-133.362	461.078
209.6	-133.791	462.431
209.5	-134.302	463.804
209.4	-134.801	465.199
209.3	-135.247	466.617
209.2	-135.704	468.061
209.1	-136.144	469.528
209	-136.563	471.019
208.9	-136.939	472.531
208.8	-137.325	474.059
208.7	-137.793	475.61
208.6	-138.324	477.183
208.5	-138.764	478.773
208.4	-139.181	480.377
208.3	-139.536	482.002
208.2	-139.931	483.65
208.1	-140.293	485.324
208	-140.667	487.013
207.9	-141.098	488.716
207.8	-141.342	490.433
207.7	-141.451	492.167
207.6	-141.597	493.913
207.5	-141.687	495.669
207.4	-141.736	497.442
207.3	-141.768	499.225
207.2	-141.723	501.018
207.1	-141.61	502.831
207	-141.499	504.655
206.9	-141.306	506.488
206.8	-141.099	508.333
206.7	-140.816	510.187
206.6	-140.383	512.051
206.5	-139.913	513.918
206.4	-139.428	515.795
206.3	-138.771	517.683
206.2	-137.978	519.584
206.1	-137.191	521.499
206	-136.427	523.425
205.9	-135.54	525.365
205.8	-134.752	527.315
205.7	-133.922	529.271
205.6	-132.931	531.241
205.5	-131.794	533.228
205.4	-130.619	535.219
205.3	-129.225	537.218
205.2	-127.78	539.232
205.1	-126.38	541.258
205	-125.051	543.297
204.9	-123.798	545.353
204.8	-122.362	547.419
204.7	-120.861	549.498
204.6	-119.367	551.602
204.5	-117.897	553.724
204.4	-116.305	555.858
204.3	-114.666	558.004
204.2	-112.921	560.17
204.1	-110.901	562.358
204	-108.949	564.571
203.9	-107.101	566.802
203.8	-105.325	569.055
203.7	-103.451	571.338
203.6	-101.653	573.656
203.5	-99.7272	575.998
203.4	-97.6898	578.374
203.3	-95.6102	580.787
203.2	-93.4384	583.231
203.1	-91.3491	585.719
203	-88.9848	588.25
202.9	-86.5646	590.798
202.8	-84.2987	593.37
202.7	-82.3842	595.983
202.6	-80.2679	598.635
202.5	-78.0761	601.324
202.4	-75.6927	604.044
202.3	-73.0739	606.801
202.2	-70.4807	609.595
202.1	-67.8865	612.409
202	-64.9638	615.25
201.9	-62.0384	618.116
201.8	-59.1323	621.02
201.7	-55.8522	623.958
201.6	-52.4768	626.923
201.5	-49.0211	629.922
201.4	-45.8412	632.942
201.3	-42.5013	635.979
201.2	-39.4949	639.057
201.1	-36.7486	642.168
201	-33.7158	645.312
200.9	-30.5264	648.477
200.8	-27.5544	651.668
200.7	-24.8215	654.889
200.6	-21.9026	658.138
200.5	-19.1467	661.419
200.4	-16.031	664.727
200.3	-13.4214	668.048
200.2	-10.2617	671.383
200.1	-6.89577	674.749
200	-3.17579	678.14
199.9	0.619682	681.552
199.8	4.4481	684.974
199.7	8.65687	688.41
199.6	11.6403	691.852
199.5	15.3127	695.307
199.4	19.9673	698.768
199.3	24.7377	702.232
199.2	28.4254	705.689
199.1	32.5975	709.165
199	36.6162	712.627
198.9	40.7872	716.068
198.8	46.0507	719.487
198.7	49.7636	722.88
198.6	52.2776	726.259
198.5	54.4474	729.609
198.4	56.3573	732.918
198.3	59.964	736.18
198.2	63.3968	739.402
198.1	65.8148	742.585
198	67.9125	745.723
197.9	69.7183	748.535
197.8	71.0035	750.967
197.7	72.1108	754.144
197.6	72.2366	755.927
197.5	71.4639	751.817
197.4	70.5968	754.589
197.3	70.2131	759.503
197.2	69.1639	760.03
197.1	66.2687	757.13
197	64.5075	764.492
196.9	65.8655	778.706
196.8	66.8999	793.973
196.7	67.5544	809.14
196.6	67.7853	824.133
196.5	69.2859	838.975
196.4	73.4239	853.656
196.3	76.8896	868.186
196.2	79.8541	883.317
196.1	79.7019	897.572
196	79.3225	911.451
195.9	77.9768	928.048
195.8	77.223	947.874
195.7	76.907	960.586
195.6	74.5523	971.835
195.5	73.8697	990.417
195.4	74.2523	1005.66
195.3	72.7035	1011.17
195.2	69.2446	1011.71
195.1	65.5879	1011.73
195	62.5671	1011.72

## Sheet: Fig 2C
TITLE	gcsf						TITLE	gcsf
DATA	TYPE						DATA	TYPE
ORIGIN	JASCO						ORIGIN	JASCO
OWNER							OWNER
DATE	18/02/20						DATE	18/02/20
TIME	18:46:49						TIME	20:08:19
SPECTROMETER/DATA	SYSTEM	JASCO	Corp.,	J-810,	Rev.	1	SPECTROMETER/DATA	SYSTEM	JASCO	Corp.,	J-810,	Rev.	1
RESOLUTION							RESOLUTION
DELTAX	0.2						DELTAX	-0.2
XUNITS	Temperature	[C]					XUNITS	Temperature	[C]
YUNITS	CD[mdeg]						YUNITS	CD[mdeg]
Y2UNITS	HT[V]						Y2UNITS	HT[V]
FIRSTX	20						FIRSTX	100
LASTX	100						LASTX	20
NPOINTS	401						NPOINTS	401
FIRSTY	-104.903						FIRSTY	-11.0888
MAXY	-9.85941						MAXY	-10.223
MINY	-105.161						MINY	-13.9707
XYDATA							XYDATA
20	-104.903	383.415					100	-11.0888	348.951
20.2	-104.816	383.388					99.8	-10.223	348.927
20.4	-103.659	383.391					99.6	-10.826	348.873
20.6	-104.624	383.378					99.4	-10.7269	348.868
20.8	-104.054	383.431					99.2	-10.4559	349.018
21	-104.743	383.429					99	-10.7533	348.853
21.2	-104.701	383.519					98.8	-10.9382	348.997
21.4	-104.52	383.458					98.6	-11.0951	348.897
21.6	-104.324	383.402					98.4	-10.5648	348.82
21.8	-105.161	383.422					98.2	-10.7944	348.635
22	-103.97	383.424					98	-10.7663	348.712
22.2	-103.764	383.454					97.8	-11.2633	348.514
22.4	-103.992	383.407					97.6	-10.5718	348.584
22.6	-104.502	383.502					97.4	-10.3154	348.649
22.8	-104.448	383.42					97.2	-11.1456	348.66
23	-104.593	383.549					97	-10.9118	348.447
23.2	-104.072	383.558					96.8	-10.6144	348.553
23.4	-103.828	383.55					96.6	-10.2821	348.502
23.6	-104.737	383.618					96.4	-10.6589	348.303
23.8	-104.26	383.586					96.2	-10.6004	348.312
24	-102.913	383.528					96	-10.6984	348.307
24.2	-104.147	383.551					95.8	-10.8445	348.429
24.4	-103.647	383.618					95.6	-10.5876	348.298
24.6	-103.237	383.614					95.4	-10.6854	348.377
24.8	-104.136	383.64					95.2	-11.3603	348.305
25	-104.104	383.67					95	-10.7724	348.323
25.2	-104.284	383.707					94.8	-10.6307	348.263
25.4	-103.944	383.682					94.6	-10.7413	348.214
25.6	-103.063	383.733					94.4	-11.0469	348.047
25.8	-103.748	383.724					94.2	-11.1351	348.167
26	-103.905	383.741					94	-10.7769	348.13
26.2	-103.54	383.724					93.8	-10.6447	348.15
26.4	-103.101	383.774					93.6	-10.8163	348.067
26.6	-102.569	383.791					93.4	-10.8113	348.085
26.8	-104.303	383.824					93.2	-10.9384	348.125
27	-103.92	383.67					93	-10.9272	347.989
27.2	-103.016	383.798					92.8	-11.3278	348.019
27.4	-102.601	383.882					92.6	-10.4957	348.027
27.6	-103.065	383.859					92.4	-11.1565	347.979
27.8	-102.638	383.833					92.2	-10.7975	347.795
28	-102.356	383.716					92	-11.3458	347.873
28.2	-102.69	383.845					91.8	-10.8124	347.914
28.4	-103.792	383.851					91.6	-11.0329	347.907
28.6	-102.496	383.869					91.4	-11.2219	347.697
28.8	-102.966	383.868					91.2	-10.5031	347.726
29	-102.249	383.85					91	-11.1611	347.664
29.2	-102.554	383.895					90.8	-11.098	347.778
29.4	-103.614	383.865					90.6	-11.1861	347.854
29.6	-102.601	383.851					90.4	-11.5415	347.819
29.8	-102.506	383.89					90.2	-11.086	347.829
30	-101.795	383.923					90	-11.1712	347.784
30.2	-102.245	383.998					89.8	-10.984	347.761
30.4	-102.164	383.875					89.6	-10.7393	347.616
30.6	-102.636	383.937					89.4	-11.2225	347.578
30.8	-102.048	383.9					89.2	-11.2372	347.577
31	-101.916	383.906					89	-11.1922	347.525
31.2	-102.745	383.938					88.8	-10.9189	347.49
31.4	-102.218	383.914					88.6	-11.2884	347.519
31.6	-101.971	383.902					88.4	-11.3725	347.433
31.8	-102.336	383.909					88.2	-11.3486	347.305
32	-100.989	383.91					88	-11.1	347.455
32.2	-102.741	383.941					87.8	-11.4423	347.466
32.4	-102.053	383.945					87.6	-10.6921	347.459
32.6	-101.44	383.901					87.4	-11.3348	347.433
32.8	-101.665	384.033					87.2	-11.2002	347.366
33	-102.208	383.948					87	-11.4128	347.347
33.2	-101.102	383.959					86.8	-11.3427	347.302
33.4	-101.19	384.009					86.6	-11.1613	347.336
33.6	-100.109	383.963					86.4	-10.7249	347.269
33.8	-101.292	384.051					86.2	-10.7719	347.289
34	-101.804	384.046					86	-11.4135	347.253
34.2	-101.117	384.026					85.8	-11.2706	347.28
34.4	-101.277	383.934					85.6	-10.6846	347.34
34.6	-101.331	384.05					85.4	-11.8308	347.342
34.8	-101.63	383.997					85.2	-11.1529	347.378
35	-100.699	384.012					85	-11.5665	347.317
35.2	-100.074	384.006					84.8	-11.6356	347.292
35.4	-101.202	384.015					84.6	-10.9014	347.138
35.6	-100.273	383.993					84.4	-11.3464	347.11
35.8	-100.175	384.039					84.2	-11.319	347.152
36	-99.8779	384.055					84	-11.3737	346.998
36.2	-100.421	384.032					83.8	-11.2838	346.993
36.4	-99.5953	384.005					83.6	-11.47	347.109
36.6	-100.359	384.058					83.4	-11.42	347.083
36.8	-100.109	384.021					83.2	-11.0036	347.076
37	-99.1958	384.011					83	-11.1006	347.015
37.2	-99.535	384.077					82.8	-11.0594	347.029
37.4	-99.6949	384.039					82.6	-11.8793	347.014
37.6	-99.6234	384.022					82.4	-11.4379	346.921
37.8	-99.4884	384.081					82.2	-10.7659	347.039
38	-98.4971	384.08					82	-11.3576	347.068
38.2	-99.0914	384.104					81.8	-11.3269	347.148
38.4	-98.4602	384.169					81.6	-12.0747	347.139
38.6	-98.7752	384.281					81.4	-11.9066	347.124
38.8	-99.0369	384.246					81.2	-11.4102	347.012
39	-99.4981	384.403					81	-11.6818	347.061
39.2	-97.9387	384.396					80.8	-11.229	347.007
39.4	-98.3881	384.527					80.6	-11.6129	346.844
39.6	-98.8364	384.592					80.4	-11.8016	346.847
39.8	-98.961	384.756					80.2	-12.0818	346.862
40	-97.7743	384.808					80	-11.3874	346.902
40.2	-97.9394	385.031					79.8	-11.758	346.847
40.4	-97.9314	385.127					79.6	-11.4096	346.778
40.6	-97.7099	385.496					79.4	-11.46	346.845
40.8	-96.9407	385.672					79.2	-11.3906	346.839
41	-97.6392	385.972					79	-11.3904	346.739
41.2	-96.281	386.164					78.8	-11.409	346.726
41.4	-96.7368	386.478					78.6	-11.6266	346.746
41.6	-96.9585	386.669					78.4	-11.8094	346.733
41.8	-96.1139	386.936					78.2	-12.05	346.798
42	-95.5232	387.135					78	-11.8765	346.806
42.2	-96.1896	387.797					77.8	-11.977	346.876
42.4	-95.6047	388.06					77.6	-12.0971	346.862
42.6	-94.9472	388.472					77.4	-11.3269	346.885
42.8	-95.3676	388.959					77.2	-11.4601	346.811
43	-95.0189	389.213					77	-11.9814	346.733
43.2	-94.5739	389.713					76.8	-11.6857	346.612
43.4	-94.6024	390.28					76.6	-11.8879	346.668
43.6	-93.7253	390.536					76.4	-11.8869	346.663
43.8	-92.5389	390.963					76.2	-11.8219	346.605
44	-92.0975	391.326					76	-11.3667	346.464
44.2	-92.5233	391.798					75.8	-11.651	346.421
44.4	-92.2592	392.384					75.6	-11.6719	346.483
44.6	-91.1986	392.818					75.4	-11.9964	346.452
44.8	-91.1358	393.321					75.2	-11.5786	346.406
45	-90.877	393.791					75	-11.4566	346.46
45.2	-88.6519	394.413					74.8	-11.4125	346.475
45.4	-88.5823	394.834					74.6	-11.3962	346.587
45.6	-87.5873	395.046					74.4	-12.0033	346.508
45.8	-87.8641	395.375					74.2	-11.5904	346.464
46	-87.4149	395.687					74	-11.6147	346.483
46.2	-85.6182	396.544					73.8	-12.3985	346.498
46.4	-85.9497	396.745					73.6	-11.8554	346.422
46.6	-84.3999	397.118					73.4	-11.9006	346.405
46.8	-82.9376	397.414					73.2	-11.7499	346.427
47	-83.7581	397.694					73	-11.6659	346.517
47.2	-81.7319	398.114					72.8	-12.0823	346.426
47.4	-81.325	398.314					72.6	-11.4426	346.442
47.6	-79.9024	398.526					72.4	-11.5684	346.388
47.8	-78.5336	398.905					72.2	-11.4733	346.451
48	-78.5592	399.138					72	-12.3165	346.362
48.2	-76.5028	399.22					71.8	-11.5978	346.327
48.4	-74.9968	399.33					71.6	-12.0849	346.315
48.6	-74.355	399.43					71.4	-12.0647	346.29
48.8	-73.9149	399.481					71.2	-12.0404	346.323
49	-73.0197	399.446					71	-12.021	346.22
49.2	-70.3356	399.358					70.8	-12.5451	346.281
49.4	-69.5556	399.257					70.6	-12.3947	346.258
49.6	-68.5518	398.982					70.4	-12.6277	346.185
49.8	-66.013	398.778					70.2	-11.6514	346.175
50	-63.8098	398.648					70	-11.8872	346.15
50.2	-63.5291	398.389					69.8	-11.9128	346.039
50.4	-61.5554	397.803					69.6	-11.7052	346.137
50.6	-60.0242	397.483					69.4	-11.9913	346.062
50.8	-59.1089	397.134					69.2	-12.0552	346.016
51	-56.5214	396.353					69	-11.6077	345.997
51.2	-55.5036	395.954					68.8	-11.8678	346.024
51.4	-54.057	395.315					68.6	-12.4732	346.009
51.6	-50.08	394.276					68.4	-11.9518	345.969
51.8	-50.47	393.818					68.2	-12.2486	345.951
52	-48.2802	393.529					68	-12.1972	345.997
52.2	-46.967	392.789					67.8	-12.4864	345.936
52.4	-44.5111	391.821					67.6	-12.4168	345.982
52.6	-42.5845	391.216					67.4	-11.9555	345.915
52.8	-40.7978	390.412					67.2	-12.3713	345.922
53	-39.7769	389.925					67	-12.5989	345.984
53.2	-37.0604	388.738					66.8	-12.2608	345.931
53.4	-35.138	387.809					66.6	-12.0965	345.998
53.6	-33.6846	387.366					66.4	-11.3985	345.986
53.8	-32.8818	386.722					66.2	-12.4386	346.003
54	-30.7487	385.806					66	-11.8763	345.981
54.2	-29.1036	385.126					65.8	-12.4921	346.021
54.4	-28.8358	384.504					65.6	-11.868	345.982
54.6	-27.4739	384.146					65.4	-12.5005	345.982
54.8	-26.5265	383.209					65.2	-11.6328	345.984
55	-25.3521	382.77					65	-12.0528	345.956
55.2	-23.452	382.269					64.8	-12.0141	345.906
55.4	-23.3961	381.728					64.6	-11.7855	345.905
55.6	-21.6192	380.961					64.4	-12.4501	345.964
55.8	-21.3408	380.659					64.2	-12.2275	345.93
56	-20.5123	380.172					64	-12.5846	345.813
56.2	-19.3783	379.783					63.8	-12.6008	345.865
56.4	-19.1604	379.453					63.6	-11.8746	345.861
56.6	-18.4155	379.042					63.4	-12.1632	345.811
56.8	-17.8182	378.739					63.2	-11.8098	345.775
57	-17.1856	378.429					63	-12.5482	345.82
57.2	-16.6627	378.145					62.8	-12.4031	345.807
57.4	-16.4134	377.943					62.6	-12.5751	345.768
57.6	-16.0311	377.706					62.4	-12.0488	345.811
57.8	-16.1754	377.383					62.2	-12.9359	345.739
58	-15.6564	377.146					62	-12.1062	345.701
58.2	-15.36	377.018					61.8	-12.0982	345.697
58.4	-14.9118	376.749					61.6	-12.4472	345.706
58.6	-14.149	376.55					61.4	-12.17	345.56
58.8	-13.5779	376.366					61.2	-11.8285	345.638
59	-14.097	376.218					61	-12.3329	345.563
59.2	-13.6726	376.054					60.8	-12.6448	345.535
59.4	-14.2118	375.848					60.6	-12.1654	345.509
59.6	-13.3792	375.696					60.4	-11.932	345.538
59.8	-14.4675	375.485					60.2	-12.2233	345.422
60	-13.2082	375.499					60	-12.2447	345.522
60.2	-13.4138	375.309					59.8	-12.422	345.48
60.4	-13.3502	375.007					59.6	-12.2632	345.424
60.6	-14.3486	375.007					59.4	-12.1529	345.469
60.8	-13.4705	374.994					59.2	-12.0823	345.468
61	-13.4043	374.62					59	-12.4392	345.333
61.2	-13.06	374.678					58.8	-12.1353	345.385
61.4	-13.616	374.553					58.6	-12.561	345.317
61.6	-13.2369	374.544					58.4	-12.7316	345.284
61.8	-13.6109	374.446					58.2	-12.6784	345.297
62	-12.8657	374.377					58	-12.1365	345.234
62.2	-13.3104	374.164					57.8	-12.7137	345.239
62.4	-13.0129	374.112					57.6	-12.2886	345.233
62.6	-12.8681	374.041					57.4	-12.7809	345.196
62.8	-13.1434	373.883					57.2	-12.8728	345.208
63	-13.0862	373.813					57	-12.91	345.247
63.2	-12.6483	373.742					56.8	-12.6005	345.175
63.4	-13.1557	373.569					56.6	-12.1734	345.161
63.6	-12.8725	373.632					56.4	-12.6122	345.183
63.8	-12.2135	373.54					56.2	-12.821	345.244
64	-12.7838	373.478					56	-12.0275	345.287
64.2	-12.8472	373.373					55.8	-12.3766	345.278
64.4	-12.9655	373.223					55.6	-12.3729	345.199
64.6	-12.0897	373.168					55.4	-13.1859	345.262
64.8	-12.9382	373.075					55.2	-12.501	345.211
65	-12.7471	372.987					55	-12.5912	345.183
65.2	-12.7747	372.744					54.8	-12.1937	345.224
65.4	-12.4558	372.708					54.6	-12.4847	345.245
65.6	-12.292	372.586					54.4	-12.5236	345.199
65.8	-13.1178	372.573					54.2	-12.4391	345.308
66	-13.6634	372.433					54	-13.209	345.202
66.2	-12.5108	372.226					53.8	-12.8305	345.261
66.4	-12.8446	372.182					53.6	-12.8157	345.188
66.6	-12.2275	372.053					53.4	-12.4548	345.176
66.8	-11.9805	372.081					53.2	-12.4679	345.276
67	-11.617	372.025					53	-12.4565	345.253
67.2	-12.2232	372.009					52.8	-12.9788	345.134
67.4	-12.8905	371.705					52.6	-12.0785	345.203
67.6	-12.4867	371.623					52.4	-12.4395	345.079
67.8	-11.8679	371.59					52.2	-12.5517	345.158
68	-12.4509	371.561					52	-13.3541	345.173
68.2	-12.4306	371.548					51.8	-12.7493	345.182
68.4	-12.226	371.411					51.6	-12.3391	345.068
68.6	-11.6181	371.29					51.4	-12.2437	345.073
68.8	-11.4778	371.273					51.2	-12.7665	345.049
69	-12.4494	371.154					51	-12.7152	345.097
69.2	-11.552	371.004					50.8	-12.2888	345.034
69.4	-12.3867	370.984					50.6	-12.6603	345.042
69.6	-12.822	370.91					50.4	-12.6669	344.981
69.8	-12.831	370.953					50.2	-12.5506	345.061
70	-12.4737	370.822					50	-13.407	345.016
70.2	-12.2299	370.674					49.8	-12.4687	345.001
70.4	-11.8209	370.582					49.6	-12.5445	345.007
70.6	-11.5525	370.351					49.4	-12.4315	344.906
70.8	-11.6116	370.319					49.2	-13.0896	344.972
71	-12.0594	370.344					49	-13.0091	344.952
71.2	-12.2251	370.337					48.8	-13.224	344.879
71.4	-11.8151	370.212					48.6	-12.4417	344.859
71.6	-11.92	369.878					48.4	-12.7427	344.909
71.8	-11.6098	369.838					48.2	-13.1776	344.898
72	-11.7185	369.647					48	-13.3942	344.885
72.2	-11.9342	369.156					47.8	-12.9727	344.839
72.4	-11.9277	368.822					47.6	-13.221	344.842
72.6	-11.6966	368.736					47.4	-13.082	344.775
72.8	-11.6481	368.307					47.2	-12.6883	344.771
73	-11.9872	367.977					47	-13.088	344.708
73.2	-11.8941	367.418					46.8	-12.5647	344.789
73.4	-11.7317	367.183					46.6	-12.5373	344.733
73.6	-11.8541	367.249					46.4	-12.7248	344.728
73.8	-12.1861	367.102					46.2	-13.2248	344.592
74	-11.7022	365.563					46	-12.9853	344.581
74.2	-11.911	365.245					45.8	-13.3267	344.638
74.4	-12.3868	365.026					45.6	-13.1223	344.624
74.6	-11.3634	365.192					45.4	-12.9752	344.575
74.8	-11.9855	365.895					45.2	-12.4185	344.473
75	-11.4607	365.89					45	-13.3821	344.523
75.2	-11.7922	365.884					44.8	-13.0381	344.463
75.4	-12.0856	366.017					44.6	-12.3587	344.454
75.6	-11.8734	365.514					44.4	-13.3237	344.393
75.8	-10.9724	365.208					44.2	-12.9676	344.451
76	-10.9155	364.929					44	-13.6547	344.48
76.2	-11.6046	363.21					43.8	-13.1145	344.433
76.4	-11.7029	362.531					43.6	-12.8683	344.4
76.6	-12.2718	361.71					43.4	-12.4991	344.341
76.8	-11.7304	361.627					43.2	-13.1789	344.28
77	-11.09	361.788					43	-12.9273	344.304
77.2	-11.3299	361.644					42.8	-13.1372	344.337
77.4	-11.3897	361.111					42.6	-12.53	344.238
77.6	-11.3728	361.971					42.4	-12.1136	344.201
77.8	-11.9557	361.298					42.2	-12.9862	344.18
78	-11.1341	361.328					42	-13.7714	344.212
78.2	-11.5675	361.038					41.8	-13.1675	344.136
78.4	-11.5928	360.895					41.6	-12.707	344.116
78.6	-11.5147	359.714					41.4	-12.6558	344.029
78.8	-11.8091	359.894					41.2	-12.7599	344.069
79	-10.6534	359.567					41	-12.9091	344.034
79.2	-11.2616	358.324					40.8	-12.9217	344.003
79.4	-11.0984	358.43					40.6	-12.4231	344.008
79.6	-11.1197	359.88					40.4	-12.8754	343.934
79.8	-11.5619	359.744					40.2	-13.2709	343.907
80	-11.3855	359.784					40	-12.9337	344
80.2	-11.2651	358.546					39.8	-12.3068	343.958
80.4	-11.3448	358.709					39.6	-12.7158	343.935
80.6	-11.7251	358.076					39.4	-12.8107	343.933
80.8	-10.9899	357.834					39.2	-13.6143	343.945
81	-11.0408	357.983					39	-13.124	343.868
81.2	-11.6303	357.468					38.8	-12.9301	343.864
81.4	-11.8702	357.293					38.6	-12.554	343.873
81.6	-11.3784	357.052					38.4	-13.0911	343.84
81.8	-11.2622	356.424					38.2	-13.0907	343.832
82	-11.5944	356.319					38	-13.5706	343.826
82.2	-11.4418	356.406					37.8	-13.5079	343.918
82.4	-11.8676	356.307					37.6	-12.7509	343.832
82.6	-11.1574	356.671					37.4	-13.1581	343.824
82.8	-11.6249	356.895					37.2	-12.8451	343.779
83	-11.5662	356.974					37	-13.4212	343.756
83.2	-11.2046	356.995					36.8	-12.941	343.789
83.4	-11.714	356.034					36.6	-12.6707	343.832
83.6	-11.6659	355.59					36.4	-12.9607	343.753
83.8	-11.46	355.794					36.2	-13.0085	343.732
84	-11.3501	355.697					36	-13.1644	343.755
84.2	-10.8381	355.63					35.8	-13.1552	343.749
84.4	-10.9333	355.471					35.6	-13.3585	343.769
84.6	-11.459	355.733					35.4	-12.9909	343.81
84.8	-11.5627	355.723					35.2	-12.8797	343.688
85	-11.0185	354.98					35	-13.6883	343.729
85.2	-10.9919	355.003					34.8	-13.2543	343.673
85.4	-11.1037	354.89					34.6	-12.8026	343.717
85.6	-10.9616	355.117					34.4	-13.529	343.726
85.8	-11.4186	355.186					34.2	-13.2576	343.716
86	-11.6478	354.817					34	-13.4982	343.751
86.2	-11.2063	354.301					33.8	-12.6654	343.764
86.4	-11.5363	355.057					33.6	-13.1805	343.7
86.6	-11.1405	354.485					33.4	-12.8166	343.744
86.8	-10.8971	354.919					33.2	-13.4739	343.703
87	-11.2182	354.678					33	-12.6748	343.716
87.2	-11.1802	354.588					32.8	-12.8878	343.682
87.4	-11.2465	354.538					32.6	-13.3868	343.687
87.6	-10.9481	354.082					32.4	-13.6421	343.732
87.8	-11.2214	353.655					32.2	-13.4231	343.754
88	-11.229	353.645					32	-13.0529	343.743
88.2	-11.6843	353.69					31.8	-12.9779	343.803
88.4	-10.3692	353.444					31.6	-12.9904	343.747
88.6	-10.7846	353.696					31.4	-13.7037	343.736
88.8	-11.5883	353.382					31.2	-13.0947	343.737
89	-11.2529	353.39					31	-12.8523	343.758
89.2	-10.9431	353.54					30.8	-13.4502	343.803
89.4	-11.3561	352.952					30.6	-13.1259	343.783
89.6	-10.7263	352.808					30.4	-13.2456	343.772
89.8	-10.7206	352.598					30.2	-13.1293	343.749
90	-11.1602	352.799					30	-13.6336	343.78
90.2	-11.217	352.574					29.8	-13.6417	343.729
90.4	-10.5146	352.384					29.6	-13.5892	343.731
90.6	-11.0309	352.185					29.4	-12.8988	343.731
90.8	-10.7414	352.116					29.2	-13.4659	343.7
91	-10.8011	351.841					29	-13.0893	343.818
91.2	-10.8196	351.746					28.8	-13.3005	343.768
91.4	-10.8014	351.676					28.6	-13.2338	343.754
91.6	-10.9692	351.595					28.4	-13.5419	343.766
91.8	-11.2555	351.525					28.2	-12.8145	343.75
92	-10.9587	351.533					28	-12.972	343.76
92.2	-11.3903	351.112					27.8	-12.8561	343.746
92.4	-11.3442	351.159					27.6	-13.3284	343.729
92.6	-10.7829	351.202					27.4	-13.9707	343.735
92.8	-10.3055	351.393					27.2	-13.1724	343.793
93	-11.1944	351.271					27	-13.5674	343.786
93.2	-10.9576	351.358					26.8	-13.1258	343.699
93.4	-11.1239	351.233					26.6	-13.6704	343.654
93.6	-10.3419	351.006					26.4	-13.1721	343.713
93.8	-10.7865	350.777					26.2	-13.2408	343.765
94	-10.9954	350.665					26	-13.8985	343.684
94.2	-10.5293	350.875					25.8	-13.3712	343.72
94.4	-11.1006	350.814					25.6	-13.043	343.702
94.6	-10.783	350.857					25.4	-12.9749	343.686
94.8	-11.143	350.45					25.2	-12.8522	343.776
95	-10.6311	350.319					25	-13.7894	343.691
95.2	-10.8137	350.397					24.8	-13.1029	343.672
95.4	-10.2002	350.407					24.6	-13.2131	343.681
95.6	-10.7244	350.334					24.4	-13.1533	343.719
95.8	-11.0881	350.423					24.2	-13.54	343.642
96	-10.9169	350.061					24	-13.3846	343.644
96.2	-10.4297	350.067					23.8	-13.1484	343.631
96.4	-10.8745	349.931					23.6	-13.4568	343.629
96.6	-10.1997	349.89					23.4	-13.0833	343.653
96.8	-10.5504	349.771					23.2	-13.3438	343.571
97	-10.3923	349.991					23	-13.4089	343.518
97.2	-10.4577	349.98					22.8	-13.4935	343.631
97.4	-11.4048	349.824					22.6	-13.0405	343.54
97.6	-10.7102	349.669					22.4	-12.9696	343.579
97.8	-10.9212	349.576					22.2	-13.0519	343.535
98	-10.268	349.599					22	-13.4103	343.577
98.2	-10.5101	349.601					21.8	-13.3728	343.579
98.4	-10.8266	349.586					21.6	-13.5644	343.549
98.6	-11.0687	349.488					21.4	-13.637	343.625
98.8	-10.6798	349.281					21.2	-13.6383	343.512
99	-9.85941	349.286					21	-13.93	343.501
99.2	-10.3718	349.166					20.8	-12.7512	343.542
99.4	-11.1399	349.379					20.6	-13.4338	343.488
99.6	-10.4923	349.353					20.4	-13.5261	343.536
99.8	-10.3084	349.496					20.2	-13.0786	343.536
100	-10.3943	349.178					20	-13.4521	343.402

## Sheet: Fig 2C`
TITLE	GCSF
DATA	TYPE
ORIGIN	JASCO
OWNER
DATE	18/02/20
TIME	17:19:29
SPECTROMETER/DATA	SYSTEM	JASCO	Corp.,	J-810,	Rev.	1
RESOLUTION
DELTAX	-0.1
XUNITS	NANOMETERS
YUNITS	CD[mdeg]
Y2UNITS	HT[V]
FIRSTX	240
LASTX	200
NPOINTS	401
FIRSTY	-7.65104
MAXY	35.2801
MINY	-105.105
XYDATA
240	-7.65104	291.51
239.9	-7.89003	291.715
239.8	-8.14878	291.935
239.7	-8.43532	292.164
239.6	-8.68403	292.394
239.5	-8.87825	292.627
239.4	-9.13106	292.862
239.3	-9.38637	293.099
239.2	-9.65185	293.34
239.1	-9.94748	293.585
239	-10.2156	293.832
238.9	-10.5	294.082
238.8	-10.8455	294.336
238.7	-11.1734	294.595
238.6	-11.497	294.861
238.5	-11.7649	295.132
238.4	-12.071	295.403
238.3	-12.3801	295.672
238.2	-12.6773	295.943
238.1	-13.012	296.216
238	-13.3297	296.492
237.9	-13.6425	296.775
237.8	-13.9526	297.059
237.7	-14.2875	297.345
237.6	-14.6922	297.635
237.5	-15.1222	297.932
237.4	-15.4735	298.228
237.3	-15.8561	298.531
237.2	-16.2509	298.836
237.1	-16.5577	299.142
237	-16.8826	299.447
236.9	-17.2889	299.748
236.8	-17.751	300.056
236.7	-18.2438	300.371
236.6	-18.6745	300.692
236.5	-19.0893	301.018
236.4	-19.4667	301.346
236.3	-19.9357	301.678
236.2	-20.4783	302.011
236.1	-21.0329	302.352
236	-21.5792	302.692
235.9	-22.0556	303.033
235.8	-22.5295	303.373
235.7	-23.0378	303.709
235.6	-23.5648	304.047
235.5	-24.0675	304.387
235.4	-24.6228	304.731
235.3	-25.1262	305.085
235.2	-25.6089	305.446
235.1	-26.115	305.81
235	-26.5705	306.177
234.9	-27.1232	306.548
234.8	-27.7301	306.923
234.7	-28.3058	307.299
234.6	-28.8407	307.679
234.5	-29.3438	308.063
234.4	-29.926	308.451
234.3	-30.4295	308.845
234.2	-31.0455	309.244
234.1	-31.6265	309.649
234	-32.2076	310.06
233.9	-32.7961	310.48
233.8	-33.4185	310.904
233.7	-34.0914	311.332
233.6	-34.7577	311.761
233.5	-35.3751	312.192
233.4	-36.0751	312.623
233.3	-36.8018	313.06
233.2	-37.4391	313.501
233.1	-38.0675	313.948
233	-38.7745	314.401
232.9	-39.5072	314.856
232.8	-40.2486	315.313
232.7	-40.8552	315.775
232.6	-41.574	316.239
232.5	-42.2231	316.709
232.4	-42.9466	317.186
232.3	-43.6656	317.668
232.2	-44.3882	318.154
232.1	-45.0712	318.645
232	-45.7541	319.14
231.9	-46.4682	319.634
231.8	-47.186	320.136
231.7	-47.8795	320.642
231.6	-48.6185	321.151
231.5	-49.3744	321.663
231.4	-50.094	322.176
231.3	-50.777	322.692
231.2	-51.457	323.215
231.1	-52.266	323.745
231	-53.0966	324.279
230.9	-53.9202	324.819
230.8	-54.6407	325.356
230.7	-55.3388	325.903
230.6	-56.1404	326.451
230.5	-56.9631	327.003
230.4	-57.7382	327.558
230.3	-58.5433	328.116
230.2	-59.3408	328.681
230.1	-60.088	329.243
230	-60.8136	329.811
229.9	-61.5462	330.384
229.8	-62.3127	330.96
229.7	-63.1027	331.539
229.6	-63.8534	332.119
229.5	-64.5875	332.703
229.4	-65.3222	333.283
229.3	-66.0639	333.861
229.2	-66.7686	334.445
229.1	-67.5326	335.037
229	-68.2846	335.632
228.9	-69.0654	336.235
228.8	-69.7352	336.841
228.7	-70.5634	337.453
228.6	-71.3155	338.076
228.5	-72.1095	338.703
228.4	-72.9259	339.336
228.3	-73.733	339.965
228.2	-74.4851	340.594
228.1	-75.1886	341.232
228	-75.9232	341.88
227.9	-76.6901	342.533
227.8	-77.4024	343.185
227.7	-78.0939	343.843
227.6	-78.7358	344.512
227.5	-79.5009	345.188
227.4	-80.2734	345.865
227.3	-81.0206	346.539
227.2	-81.6269	347.213
227.1	-82.278	347.885
227	-82.936	348.556
226.9	-83.6025	349.212
226.8	-84.2671	349.872
226.7	-84.8724	350.535
226.6	-85.4581	351.207
226.5	-86.1562	351.879
226.4	-86.7958	352.538
226.3	-87.3117	353.198
226.2	-87.8514	353.852
226.1	-88.4108	354.514
226	-88.9733	355.174
225.9	-89.6064	355.827
225.8	-90.1107	356.469
225.7	-90.6734	357.105
225.6	-91.2854	357.739
225.5	-91.9422	358.368
225.4	-92.453	358.997
225.3	-92.9248	359.631
225.2	-93.4423	360.28
225.1	-93.8613	360.929
225	-94.3723	361.579
224.9	-94.9103	362.227
224.8	-95.4203	362.879
224.7	-95.8943	363.535
224.6	-96.3565	364.191
224.5	-96.8739	364.847
224.4	-97.3262	365.504
224.3	-97.7997	366.161
224.2	-98.2478	366.822
224.1	-98.6075	367.486
224	-98.9548	368.152
223.9	-99.2946	368.823
223.8	-99.7442	369.495
223.7	-100.071	370.168
223.6	-100.304	370.839
223.5	-100.561	371.507
223.4	-100.977	372.17
223.3	-101.238	372.83
223.2	-101.366	373.49
223.1	-101.676	374.152
223	-101.978	374.81
222.9	-102.376	375.472
222.8	-102.688	376.137
222.7	-102.879	376.798
222.6	-103.026	377.461
222.5	-103.095	378.125
222.4	-103.263	378.794
222.3	-103.393	379.468
222.2	-103.536	380.142
222.1	-103.605	380.819
222	-103.845	381.496
221.9	-104.196	382.171
221.8	-104.337	382.846
221.7	-104.443	383.529
221.6	-104.573	384.213
221.5	-104.641	384.901
221.4	-104.622	385.592
221.3	-104.663	386.284
221.2	-104.644	386.981
221.1	-104.638	387.68
221	-104.76	388.381
220.9	-104.867	389.089
220.8	-104.988	389.792
220.7	-105.091	390.5
220.6	-105.101	391.211
220.5	-105.068	391.921
220.4	-105.105	392.639
220.3	-105.004	393.362
220.2	-104.833	394.089
220.1	-104.815	394.816
220	-104.663	395.547
219.9	-104.516	396.285
219.8	-104.486	397.027
219.7	-104.377	397.771
219.6	-104.182	398.516
219.5	-104.059	399.261
219.4	-103.731	400.007
219.3	-103.291	400.752
219.2	-103.174	401.497
219.1	-102.913	402.248
219	-102.762	403.002
218.9	-102.615	403.757
218.8	-102.29	404.521
218.7	-102.062	405.283
218.6	-101.838	406.049
218.5	-101.625	406.818
218.4	-101.535	407.585
218.3	-101.42	408.344
218.2	-101.181	409.098
218.1	-100.946	409.855
218	-100.852	410.617
217.9	-100.662	411.382
217.8	-100.483	412.145
217.7	-100.322	412.906
217.6	-100.272	413.669
217.5	-100.017	414.444
217.4	-99.8629	415.218
217.3	-99.724	415.987
217.2	-99.6008	416.758
217.1	-99.63	417.524
217	-99.5748	418.293
216.9	-99.4193	419.053
216.8	-99.2357	419.823
216.7	-98.9043	420.599
216.6	-98.7143	421.387
216.5	-98.6427	422.178
216.4	-98.4755	422.965
216.3	-98.3139	423.753
216.2	-98.3165	424.535
216.1	-98.1123	425.332
216	-98.1024	426.137
215.9	-97.9178	426.941
215.8	-97.7069	427.738
215.7	-97.5353	428.532
215.6	-97.1838	429.326
215.5	-96.8878	430.124
215.4	-96.4693	430.926
215.3	-96.2989	431.734
215.2	-96.1073	432.551
215.1	-95.967	433.372
215	-95.9444	434.204
214.9	-95.7384	435.034
214.8	-95.5061	435.872
214.7	-95.2404	436.722
214.6	-95.0432	437.58
214.5	-94.9634	438.45
214.4	-94.9031	439.325
214.3	-94.6562	440.208
214.2	-94.6993	441.104
214.1	-94.8232	442.011
214	-94.6189	442.932
213.9	-94.6792	443.867
213.8	-94.6419	444.809
213.7	-94.5119	445.763
213.6	-94.148	446.724
213.5	-94.0129	447.691
213.4	-93.9626	448.662
213.3	-93.8345	449.642
213.2	-93.8603	450.632
213.1	-93.9443	451.628
213	-94.1266	452.632
212.9	-94.0558	453.647
212.8	-94.0214	454.671
212.7	-94.0441	455.698
212.6	-93.9687	456.735
212.5	-93.9022	457.783
212.4	-93.9368	458.848
212.3	-93.8285	459.929
212.2	-93.6949	461.02
212.1	-93.7624	462.125
212	-93.8056	463.241
211.9	-93.5531	464.367
211.8	-93.4379	465.505
211.7	-93.443	466.658
211.6	-93.3712	467.823
211.5	-93.5691	469.002
211.4	-93.4461	470.199
211.3	-93.3279	471.409
211.2	-93.3954	472.633
211.1	-93.3571	473.879
211	-93.4033	475.144
210.9	-93.4952	476.424
210.8	-93.5106	477.715
210.7	-93.3697	479.021
210.6	-93.5819	480.336
210.5	-93.5786	481.663
210.4	-93.5438	483.012
210.3	-93.9674	484.372
210.2	-94.2883	485.747
210.1	-94.375	487.135
210	-94.4117	488.536
209.9	-94.5092	489.954
209.8	-94.686	491.394
209.7	-95.1652	492.842
209.6	-95.6689	494.301
209.5	-95.8422	495.779
209.4	-95.9816	497.258
209.3	-96.179	498.749
209.2	-96.5245	500.252
209.1	-97.1176	501.771
209	-97.649	503.32
208.9	-97.5227	504.889
208.8	-97.628	506.477
208.7	-98.1936	508.082
208.6	-98.4933	509.707
208.5	-98.9964	511.364
208.4	-98.9412	513.027
208.3	-98.9699	514.698
208.2	-99.0203	516.376
208.1	-98.7857	518.082
208	-98.4721	519.819
207.9	-97.8455	521.582
207.8	-97.8774	523.351
207.7	-97.7162	525.128
207.6	-97.1951	526.928
207.5	-96.3009	528.767
207.4	-95.7	530.635
207.3	-95.5507	532.503
207.2	-95.8072	534.4
207.1	-95.0348	536.308
207	-94.0752	538.229
206.9	-93.5048	540.145
206.8	-92.9435	542.078
206.7	-93.186	544.038
206.6	-92.4898	546.032
206.5	-92.3244	548.032
206.4	-91.9023	550.026
206.3	-91.1872	552.029
206.2	-90.8518	554.033
206.1	-89.9266	556.075
206	-89.4392	558.14
205.9	-88.7718	560.203
205.8	-87.8729	562.244
205.7	-86.2848	564.272
205.6	-84.7825	566.289
205.5	-83.7213	568.302
205.4	-82.8763	570.318
205.3	-82.2795	572.352
205.2	-80.4179	574.42
205.1	-78.4333	576.509
205	-76.8937	578.621
204.9	-75.4716	580.744
204.8	-74.1789	582.892
204.7	-72.7451	585.066
204.6	-71.2012	587.265
204.5	-69.5425	589.486
204.4	-67.9613	591.723
204.3	-66.3858	593.983
204.2	-65.059	596.262
204.1	-64.1214	598.585
204	-62.5622	600.944
203.9	-60.1696	603.333
203.8	-58.2856	605.758
203.7	-56.5496	608.204
203.6	-55.0239	610.678
203.5	-53.9117	613.173
203.4	-52.9082	615.678
203.3	-51.7727	618.203
203.2	-50.1233	620.757
203.1	-47.8154	623.332
203	-46.1357	625.929
202.9	-45.2053	628.536
202.8	-43.5483	631.161
202.7	-42.3861	633.804
202.6	-40.411	636.466
202.5	-38.8187	639.148
202.4	-35.948	641.859
202.3	-34.093	644.594
202.2	-31.4029	647.368
202.1	-28.4428	650.149
202	-25.0638	652.945
201.9	-22.5426	655.73
201.8	-21.3724	658.52
201.7	-19.2991	661.316
201.6	-13.794	664.136
201.5	-10.357	666.961
201.4	-8.87378	669.788
201.3	-6.63645	672.614
201.2	-3.78843	675.442
201.1	-1.35193	678.269
201	1.94179	681.09
200.9	7.0215	683.925
200.8	10.8628	686.743
200.7	12.3172	689.517
200.6	14.9097	692.284
200.5	16.85	695.026
200.4	19.195	697.762
200.3	19.109	700.48
200.2	23.6883	703.196
200.1	31.7016	705.898
200	35.2801	708.569

## Sheet: Fig 3A
frame	RMSD from average structure	frame	RMSD from design model
0	2.108	0	2.80387
1	1.434	1	2.58684
2	1.894	2	2.27902
3	2.413	3	2.51321
4	1.503	4	2.51497
5	1.272	5	2.23656
6	1.079	6	2.25748
7	2.887	7	3.20887
8	2.024	8	2.77814
9	1.712	9	1.8674
10	1.445	10	2.07186
11	1.564	11	2.45066

## Sheet: Fig 3B
frame	RMSD from average structure	frame	RMSD from design
0	2.08	0	3.05768
1	2.097	1	3.19806
2	2.173	2	2.65211
3	2.321	3	2.55828
4	2.273	4	2.80748
5	2.168	5	2.92311
6	2.411	6	2.81355
7	1.388	7	2.66215
8	1.244	8	2.56721
9	1.442	9	2.91865
10	1.255	10	2.82485
11	1.452	11	2.64932
12	1.539	12	3.04307
13	1.289	13	2.90025
14	1.376	14	2.69267
15	1.385	15	3.1319
16	1.374	16	2.83538
17	2.175	17	2.84085
18	2.433	18	3.15528

## Sheet: Fig 4A
Equipment-gemerated (Incucyte) average confluence				Equipment-gemerated (Incucyte) confluence standard error
Elapsed	Moevan	GCSF	Disohair	Elapsed	Moevan_Err	GCSF_Err Img	Disohair_Err
0	17.3177	24.6562	23.5013	0	0.778871	1.90653	0.709494
4	17.0281	25.7664	23.5032	4	0.84178	2.09384	0.741249
8	16.687	26.7339	23.9744	8	0.868187	2.14164	0.795284
12	15.9388	27.0207	23.8861	12	0.885374	2.12205	0.814867
16	16.556	30.3105	25.9938	16	0.950877	2.26509	0.88538
20	16.4836	35.665	28.8717	20	0.896345	2.6947	1.05795
24	17.41	42.0115	32.2237	24	0.906008	2.99133	1.07992
28	16.8964	48.1127	34.9531	28	0.888913	3.41748	1.12137
32	17.8472	57.0842	39.4277	32	1.05046	3.63756	1.26917
36	18.4011	65.9011	43.6011	36	1.14097	3.62243	1.36129
40	18.6378	74.6972	48.1132	40	1.10325	3.38287	1.46977
44	19.7498	82.8163	54.2469	44	1.26798	2.93833	1.58645
48	20.2901	88.2303	59.0111	48	1.31918	2.38722	1.59052
52	21.111	91.8424	64.0757	52	1.32619	1.8644	1.61507
56	22.8409	94.6036	69.7597	56	1.41589	1.37042	1.70755
60	23.8146	95.8611	73.6929	60	1.6008	1.23152	1.72407
64	24.4713	96.9429	77.4326	64	1.72527	0.941385	1.63898
68	27.04	98.263	82.5795	68	1.78818	0.536919	1.56909
72	28.5601	98.7065	85.6543	72	1.92109	0.467961	1.46201
76	30.3622	99.0366	88.2409	76	2.06568	0.34266	1.38115
80	31.2082	99.2476	90.2907	80	2.03894	0.263402	1.31406
84	33.8584	99.4146	92.1754	84	2.24405	0.249676	1.14177
88	35.9894	99.5723	93.6749	88	2.34873	0.200524	1.05595
92	37.6793	99.701	94.6366	92	2.33305	0.138402	0.980421
96	40.6117	99.8125	95.8106	96	2.51682	0.0867107	0.809874
100	43.5375	99.8307	96.4944	100	2.70756	0.092443	0.840066
104	45.4383	99.8764	97.0885	104	2.72492	0.0549029	0.734833
108	49.037	99.8876	97.6205	108	2.92081	0.0577829	0.696788
112	52.4296	99.904	98.0739	112	2.93752	0.0581318	0.646367
116	55.4672	99.9246	98.3431	116	3.10326	0.0364696	0.593942
120	59.5001	99.9314	98.6913	120	3.07323	0.0366333	0.505191
124	63.3565	99.9439	98.8936	124	3.06553	0.0318737	0.507392
128	66.0164	99.9467	99.083	128	3.01334	0.0299374	0.465431
132	69.7556	99.9382	99.2369	132	3.11233	0.044854	0.40496
136	73.1135	99.9534	99.3592	136	2.9695	0.0324382	0.361828
140	76.0268	99.9744	99.4601	140	2.7406	0.0138031	0.289604
144	78.8256	99.9755	99.5302	144	2.71053	0.0171862	0.309762
148	81.3148	99.9655	99.6054	148	2.63782	0.0168774	0.270399
152	83.6729	99.9763	99.6449	152	2.52613	0.0171597	0.267887
156	85.7101	99.9748	99.7108	156	2.36275	0.0145699	0.212608
160	87.9836	99.9802	99.7421	160	2.20943	0.0160574	0.209995
164	89.3988	99.9707	99.7508	164	2.15781	0.0164412	0.203434
168	91.5692	99.9822	99.8135	168	1.89669	0.010326	0.158168
172	92.3813	99.9753	99.7866	172	1.82231	0.0107505	0.187707
176	93.4965	99.9843	99.8337	176	1.66589	0.00798683	0.147627
180	94.743	99.9707	99.8223	180	1.4615	0.0121218	0.165091
184	95.3213	99.9843	99.8673	184	1.38969	0.00501473	0.122805
188	96.0831	99.9825	99.879	188	1.25316	0.00622841	0.109016
192	96.8258	99.9831	99.8841	192	1.11417	0.010864	0.106291
196	97.2136	99.9629	99.8744	196	1.01435	0.0138423	0.0966564
200	97.6912	99.9776	99.9092	200	0.90225	0.00883851	0.0777206
204	98.1527	99.9837	99.8897	204	0.772058	0.00923475	0.0932395
208	98.526	99.9875	99.9213	208	0.664851	0.0064876	0.0620574
212	98.8046	99.9877	99.9229	212	0.566276	0.00661982	0.0671675
216	99.1269	99.9857	99.9103	216	0.454663	0.00947466	0.0845944
220	99.3079	99.9832	99.9112	220	0.378014	0.00764263	0.0766048
224	99.4192	99.9831	99.9234	224	0.319725	0.00875899	0.0714519
228	99.6378	99.9907	99.9296	228	0.232026	0.00701674	0.0647748
232	99.6488	99.9776	99.9248	232	0.219514	0.0135642	0.0679346

## Sheet: Fig 4B
Equipment-gemerated (Incucyte) average confluence							Equipment-gemerated (Incucyte) confluence standard error
elapsed	gcsf_wt_10ngml	gcsf_ko_10ngml	dis2_wt_1ugml	dis2_ko_1ugml	mvn_wt_1ugml	mvn_ko_1ugml	elapsed	gcsf_wt_10ngml	gcsf_ko_10ngml	dis2_wt_1ugml	dis2_ko_1ugml	mvn_wt_1ugml	mvn_ko_1ugml
0	22.5928	23.251	21.1456	24.7857	22.2907	23.5985	0	0.64057	0.394445	0.314418	0.0612021	1.81592	0.881012
6	21.8957	24.4083	19.8455	25.9683	20.8869	25.1735	6	0.531585	0.524154	0.2945	0.528406	1.81768	0.908534
12	21.1358	24.974	17.4078	26.5979	18.8067	26.1096	12	0.453535	0.484959	0.108274	0.177391	1.73261	1.19488
18	21.5786	25.1561	17.4143	26.115	17.9279	25.7402	18	0.441313	0.291488	0.206036	1.28888	2.25586	1.03421
24	22.8126	24.8224	17.065	26.1739	17.2639	26.1158	24	0.630081	0.355148	0.617188	0.419481	1.36865	1.23006
30	24.4535	23.5999	15.9889	24.323	15.9891	24.9149	30	0.895679	0.579582	0.108004	0.238447	1.67334	1.17707
36	28.1631	22.2878	16.495	24.0918	15.0406	24.7158	36	0.928185	0.450595	0.68523	0.10465	2.24544	1.30524
42	33.4786	21.9341	17.6965	23.1251	14.2809	24.1396	42	1.25105	0.612285	0.626092	0.0912638	1.52894	1.0524
48	40.6742	20.7255	19.0109	22.1523	14.1531	23.7104	48	1.53945	0.555304	0.615102	0.0461636	1.44814	0.846196
54	49.8558	20.2198	20.4876	21.5906	14.7018	23.2667	54	1.76389	0.570723	0.55825	0.560611	1.42499	0.344972
60	61.6427	20.2489	22.6437	21.422	15.5808	22.674	60	1.80803	0.578715	1.08205	0.303308	0.891841	0.459071
66	73.457	17.8965	24.4301	19.9	14.8851	20.531	66	2.15742	0.32181	0.701379	0.346209	1.57991	0.439827
72	84.3762	17.3963	27.3218	19.5153	15.2659	19.4594	72	1.78199	0.204787	1.08326	0.515604	1.25568	0.422861
78	92.6363	17.3596	30.0995	19.3718	15.6929	19.3826	78	1.24067	0.482492	0.917243	0.840248	1.76902	0.239121
84	96.7611	17.5583	33.6008	18.1158	15.668	19.1708	84	0.587111	0.46369	1.42769	0.154332	1.35872	0.776775
90	98.7155	17.1711	36.5607	18.7522	16.949	19.3025	90	0.32896	0.710164	1.01846	0.605049	1.50138	0.40801
96	99.4344	17.7661	40.5274	19.6356	17.8662	19.9877	96	0.206935	0.124837	2.0496	0.433415	2.02849	0.199895
102	99.7053	16.6482	44.3378	17.6511	17.601	18.6695	102	0.142046	0.135386	2.06352	0.123265	1.49974	0.335278
108	99.8411	16.3178	48.5954	17.4944	17.7994	18.0516	108	0.10381	0.452194	2.97087	0.103361	2.20818	0.0159521
114	99.9311	16.3345	52.5019	17.8652	18.7766	18.4001	114	0.0551365	0.24456	3.22169	0.113838	1.13574	0.0356531
120	99.9668	18.7651	58.0171	19.014	19.8694	19.5687	120	0.0311922	0.284626	2.78003	0.477838	1.53003	0.243251
126	99.9698	17.1183	62.5395	17.4457	20.7684	17.9128	126	0.0296538	0.432363	3.2336	1.20789	1.68874	0.0655241
132	99.9772	18.0905	67.404	18.0278	23.1914	19.5865	132	0.0227928	0.4125	3.78408	0.00232029	1.59333	0.16532
138	99.9799	19.2036	71.7098	20.5488	25.1344	20.0306	138	0.0200787	0.481742	3.40437	0.934439	1.43483	0.0427208
144	99.9868	20.324	76.6914	20.3586	27.2656	20.1975	144	0.0132503	0.244844	3.11003	0.416099	1.35453	0.474923
150	99.9903	19.9212	80.8219	21.3357	29.3189	20.8664	150	0.00974846	0.435403	3.53283	0.289346	1.28659	0.155973
156	99.9952	19.9699	83.9179	20.5504	31.4311	20.7343	156	0.00483131	0.537673	3.39919	0.419273	1.50885	0.263262
162	99.9958	20.4219	87.5378	22.3169	34.3334	21.1193	162	0.00418282	0.542865	3.19334	0.934422	0.876093	0.410545
168	99.9957	19.9657	89.7507	21.6212	37.6147	21.0245	168	0.00427055	0.743072	1.19872	0.730204	1.38875	0.0882006
174	99.9978	20.5979	93.2981	22.8517	41.1596	20.8873	174	0.00220299	0.441829	1.20848	0.259449	1.30476	0.206993
180	99.9987	21.4795	95.2427	22.743	44.1704	21.5554	180	0.0012989	0.610409	0.827244	0.699655	0.971766	1.06943
186	99.9991	22.0853	96.8616	24.1869	48.3506	22.7021	186	0.000528447	0.824604	1.12773	0.0714274	1.18812	0.948019
192	99.9978	22.5658	97.4604	23.9048	51.5596	22.9335	192	0.00154916	0.517827	1.02229	0.660819	0.869511	0.930904
198	99.9989	22.3675	98.0144	24.1807	55.9011	22.956	198	0.00114441	0.423589	0.347286	1.23889	1.01411	0.926638
204	99.9973	26.2095	98.529	29.9339	59.6879	26.3871	204	0.00209064	2.37957	0.191155	0.661668	1.43069	2.53828
210	99.9986	29.0936	99.1772	30.9121	64.5671	29.4357	210	0.0013485	0.640556	0.252331	0.254013	1.76019	1.05397
216	99.9981	29.6594	99.3862	30.2925	66.6195	29.9696	216	0.00132179	0.55971	0.175476	0.0350704	1.90263	0.953166
222	99.9975	29.7159	99.6638	30.8986	70.8378	30.5519	222	0.00211348	0.630017	0.0592804	0.3384	2.18316	1.82176
228	99.9974	29.7912	99.7785	30.8346	74.574	30.9352	228	0.0015188	0.661129	0.0541878	0.653544	2.14065	2.17489
234	99.9981	30.0038	99.8466	31.4473	78.596	30.697	234	0.00187874	1.11322	0.0761108	1.03344	2.50456	2.03492
240	99.997	30.0692	99.9095	31.441	82.3454	31.3576	240	0.00238854	0.638914	0.0411453	1.55134	3.0753	2.75864
246	99.9973	30.1643	99.9719	31.4125	86.0615	30.8742	246	0.00130579	0.745371	0.00983429	0.480162	3.42236	2.29836
252	99.9994	29.8137	99.9846	31.9505	89.1397	31.7736	252	0.000631333	0.310964	0.0102425	0.0979414	3.90679	2.86884
258	99.9964	30.8604	99.9957	31.8097	91.9573	31.6897	258	0.00170816	0.763694	3.45e-05	0.926615	3.65922	2.62857

[truncated: 20 more sheets: Fig 4C, Fig 4D, Fig 4E, Fig 4F, Fig 5A, Fig 5B, Fig 5C, Fig 5D, Fig 5E, Fig 5F, Fig 6D, Fig 6E, S2 Fig, S3 Fig, S5 Fig A, S5 Fig B, S5 Fig C, S6 Fig A, S6 Fig B, S6 Fig C]
